# Supplementary material for: Population-level analysis reveals the widespread occurrence and phenotypic consequence of DNA methylation variation not tagged by genetic variation in maize
Source: Genome Biol. 2019 Nov 19;20:243. doi: 10.1186/s13059-019-1859-0 (PMC6862797; doi:10.1186/s13059-019-1859-0)
Supplement: Supplementary file 2 — Additional file 2: Table S1. Summary of data generated in this study. Table S2. DMRs with significant SNPs. Table S3. Associations between DMR and gene expression in kernel and leaf. Table S4. Associations between DMRs and metabolic traits. [file 13059_2019_1859_MOESM2_ESM.xlsx]

## Sheet: Table S1
Table S1. Summary of data generated in this study
Sample ID	PF Clusters	FASTQC	Uniquely align	Multiple align	% Uniquely align	% Duplicate	% Conversion rate	% On target	% Target 2X	Subgroup
04K5686	12851141	12797988	5153978	1572949	40.2718	11.5444	99.5593	27.1028	70.0984	Mixed
05WN230	8712332	8673151	3305049	851048	38.1067	9.1643	99.1405	25.924	68.5984	NSS
07KS4	6867524	6856376	3539521	768775	51.6238	9.4507	99.5495	24.3945	69.5439	NSS
1323	11952616	11903680	4397171	1224358	36.9396	9.8674	99.5092	29.7039	69.6361	NSS
150	10153105	10106002	4386332	1300344	43.4032	10.8543	99.2709	23.3339	73.4215	Mixed
177	8608796	8571774	1905475	493527	22.2296	5.845	99.3497	22.3688	67.2621	NSS
238	6250108	6233748	3098455	1063739	49.7045	15.2659	99.1845	27.2134	66.9969	NSS
268	4867466	4857031	2479810	487968	51.0561	8.7485	99.3908	24.559	65.1002	NSS
384-2	7974971	7939787	1267014	775959	15.9578	10.3519	99.5043	26.3654	66.7235	Mixed
4019	6207370	6196565	3496237	694831	56.4222	9.0126	99.381	24.5789	71.1393	Mixed
4F1	10393626	10347376	4200266	1105056	40.5926	10.2066	99.3259	25.9807	70.0301	NSS
501	8086841	8063929	3747776	1342283	46.4758	14.7449	99.4211	38.2439	65.7745	NSS
5213	9453038	9414416	3334362	1217725	35.4176	11.4984	99.5831	22.5662	70.6441	Mixed
7327	10677474	10641095	5349311	983703	50.2703	7.995	99.364	25.3678	71.1182	Mixed
7381	9813383	9772660	1834600	836394	18.7728	9.0413	99.0796	23.1744	66.814	NSS
812	8130860	8102238	5120408	1045746	63.1975	9.4767	99.4883	25.8466	77.1347	SS
832	8867227	8840268	4689141	1017403	53.043	8.6318	99.4209	24.0584	78.2645	SS
835A	8692208	8653025	2459612	729673	28.4249	8.2603	99.3681	25.5268	66.7498	NSS
8902	5554437	5543741	3207934	618375	57.8659	8.8113	99.4099	24.1024	70.8975	SS
975-12	12126680	12091016	6635017	1381231	54.8756	9.3502	99.2758	27.3512	73.9649	Mixed
A619	7050180	7016285	3496943	1154654	49.8404	14.4767	99.4845	22.5543	68.5797	NSS
B11	10515675	10472852	3783375	797870	36.1255	7.4792	99.5797	26.651	66.9734	TST
B110	8624684	8587508	4432003	521886	51.6099	5.0513	99.3206	22.8958	74.6625	SS
B111	11621107	11578062	5392209	1016682	46.5726	7.4348	99.354	25.2232	73.4251	Mixed
B73	7348588	7336408	5069468	1390103	69.1001	12.6553	99.3856	22.1411	84.3523	SS
BEM	6036378	6024051	2741642	982004	45.5116	15.5263	99.2804	32.0426	66.2805	NSS
BS16	9260557	9216280	4353288	957643	47.2348	9.6375	99.4266	23.9218	68.1197	Mixed
BY4839	8006638	7963732	1684166	731651	21.1479	10.0004	99.3994	23.3422	65.5083	NSS
BY4944	6131368	6119654	3134320	860620	51.2173	12.0611	99.4311	27.4888	68.3273	NSS
BY4960	8096705	8063374	2228701	705792	27.6398	8.636	98.8889	25.2357	68.4463	NSS
BY809	7136673	7120173	3631618	1241764	51.0046	14.9975	99.3039	27.2189	68.3702	NSS
BY813	6300110	6287970	3270830	661179	52.0173	9.0598	99.4626	24.2074	67.3328	NSS
BY815	8223396	8195302	4108782	714276	50.1358	7.6401	99.4652	25.6124	69.0131	NSS
BY855	8201664	8183000	4236951	1186738	51.7775	12.4601	99.3698	29.0907	69.5218	NSS
CF3	8938492	8906952	4814636	1259029	54.0548	11.2684	99.3156	24.1866	74.7271	SS
CHENG698	7658894	7638002	4268317	1695902	55.8826	17.5919	99.4344	26.2151	71.972	Mixed
CIMBL10	9355880	9310826	3713935	690023	39.8884	6.6053	99.2634	22.8381	71.4524	Mixed
CIMBL105	9299212	9257276	4255975	1520891	45.9744	15.4163	99.3425	18.8404	66.3188	TST
CIMBL107	8036468	8013124	3547421	681705	44.2701	8.1134	99.2412	23.724	65.3748	TST
CIMBL108	8684675	8647579	4079041	398641	47.1697	4.3161	99.3501	22.5943	66.6308	TST
CIMBL109	9201605	9175966	4449899	625287	48.4952	6.1901	99.164	21.4302	66.7818	TST
CIMBL11	8730757	8692456	3267767	666687	37.5931	7.5949	99.4909	25.9219	65.876	TST
CIMBL110	5002540	4981249	1897282	926901	38.0885	17.6979	99.5088	30.7744	62.8496	TST
CIMBL112	7088540	7062033	2016831	672892	28.5588	9.7189	99.3503	23.6912	65.2434	TST
CIMBL114	9731734	9689578	4444571	458902	45.8696	4.3401	99.4239	25.2339	68.096	TST
CIMBL116	8229710	8201530	3941051	832732	48.0526	9.2918	99.3104	20.9805	66.0455	TST
CIMBL12	10278187	10239437	4733874	1218651	46.2318	10.8509	99.4441	25.9413	68.157	TST
CIMBL125	9220563	9178770	3999938	784373	43.5781	7.7591	99.253	25.8328	67.9377	TST
CIMBL126	8921621	8886807	3876556	791805	43.6215	8.442	99.2663	21.9142	66.2981	TST
CIMBL127	11702673	11624847	3864017	1073524	33.2393	8.9715	99.3297	28.7335	66.6264	TST
CIMBL129	7845779	7825724	3792023	493894	48.4559	5.6532	99.2233	23.5186	66.8807	TST
CIMBL13	10110710	10065974	3383825	977697	33.6165	8.7338	99.4607	24.9575	70.4843	TST
CIMBL130	9963142	9932888	4318973	1008935	43.4815	9.8582	99.3423	22.8402	67.1781	TST
CIMBL131	7412008	7392390	3501532	575142	47.3667	7.3766	99.493	23.5988	65.5364	TST
CIMBL133	9154787	9115978	4367390	628159	47.9092	6.2102	99.4578	29.2032	67.6556	TST
CIMBL137	5085937	5036106	1349310	637291	26.7927	14.5875	99.3575	21.3194	59.7967	Mixed
CIMBL138	6518802	6489831	1494119	736577	23.0225	11.2742	98.9871	22.0859	66.0648	Mixed
CIMBL14	7443279	7425171	3579196	739116	48.2035	8.9766	99.4922	24.8212	67.0346	TST
CIMBL140	7584433	7550319	1694501	882521	22.4428	12.7738	99.2405	18.7166	62.0424	TST
CIMBL141	10028241	9953085	5131814	629620	51.56	5.4002	99.4221	23.1603	70.9402	Mixed
CIMBL145	9904924	9855790	3629600	1223459	36.8271	10.5249	99.0879	25.7309	74.7915	SS
CIMBL148	6243562	6216550	2303531	1245579	37.0548	19.5644	99.2661	30.6923	62.3257	TST
CIMBL150	10103790	10056488	4875717	748004	48.4833	6.5453	99.4328	29.8101	69.0884	TST
CIMBL151	11029925	10980270	4528441	938996	41.2416	7.8635	99.5365	29.44	68.8647	TST
CIMBL152	7265713	7249544	2869216	795285	39.5779	10.1719	99.3151	25.5958	65.1718	TST
CIMBL154	6170813	6156985	2366376	1056897	38.434	16.0191	99.5608	31.4644	65.0725	Mixed
CIMBL155	5135779	5093460	1822445	279025	35.7801	5.5997	99.3542	23.1198	62.902	TST
CIMBL17	10906918	10871404	5723171	1177148	52.6443	9.2708	99.3026	26.091	71.2076	Mixed
CIMBL18	9458394	9419638	3864436	661303	41.0253	6.6941	99.3656	26.9428	66.6009	TST
CIMBL2	9734387	9694370	4678438	863652	48.2593	8.1169	99.4525	23.1029	67.8509	TST
CIMBL20	4459364	4376964	1182931	1052249	27.0263	24.8624	99.2381	28.3276	58.0375	TST
CIMBL22	10466767	10412304	4157206	803869	39.9259	7.0912	99.3902	29.8895	68.0429	TST
CIMBL23	7833750	7809207	2676991	565807	34.2799	7.2144	99.4873	25.0108	65.0079	TST
CIMBL25	12711522	12658940	6025255	1082103	47.5968	7.8775	99.3733	24.344	69.3103	TST
CIMBL28	11478344	11430606	5504577	857269	48.1565	6.8577	99.4839	29.2404	68.5825	TST
CIMBL29	8999353	8966540	4198506	776266	46.8241	7.6958	99.1047	22.7994	67.6296	TST
CIMBL3	9337959	9293820	3597464	1107607	38.7081	11.8911	99.3596	21.6599	65.9522	TST
CIMBL33	5111016	5089553	1915113	434030	37.6283	8.1413	99.2887	24.0774	63.3504	TST
CIMBL37	8963689	8912668	4191245	1079942	47.0257	11.072	99.4463	25.0028	68.0602	TST
CIMBL39	5834624	5804015	1937801	1080160	33.3873	18.8308	99.0758	31.768	61.4477	TST
CIMBL4	7457169	7424508	3196880	657041	43.0585	8.3578	99.3397	20.835	65.268	TST
CIMBL40	12958448	12911948	5103610	1006112	39.5263	7.3461	99.5295	27.088	68.4137	TST
CIMBL41	7117523	7089060	2729422	957724	38.5019	12.6862	99.6757	26.3118	65.5275	TST
CIMBL42	11041746	11002282	5326459	756392	48.4123	6.3457	99.4652	25.3155	67.8899	TST
CIMBL43	9941354	9893822	4633799	746056	46.8353	6.957	99.3651	25.0549	68.3281	TST
CIMBL44	8502931	8464919	4096706	423616	48.3963	4.5728	99.4242	23.6261	66.8746	TST
CIMBL48	7362852	7335768	1999563	593216	27.2577	8.1167	98.7179	23.75	65.4406	TST
CIMBL49	11679011	11621950	5450755	928125	46.9005	7.5137	99.2451	24.2219	69.1174	TST
CIMBL51	7882337	7862501	3483139	489703	44.3006	5.8956	99.3835	26.8072	66.2802	TST
CIMBL53	11933461	11871631	4666262	1060026	39.306	8.4719	99.4546	29.6978	67.6438	TST
CIMBL56	7895243	7874115	3665072	506328	46.5458	5.783	98.9974	24.3055	66.9813	TST
CIMBL60	6732514	6673277	1954357	540654	29.2863	8.1005	99.3125	25.8686	64.6547	TST
CIMBL63	8750966	8713528	4278401	979311	49.1007	10.051	99.067	20.4373	67.0565	TST
CIMBL66	10395199	10351179	4892831	872346	47.2683	7.9988	99.3423	27.6344	67.8023	TST
CIMBL68	9074795	9027810	3858413	1099221	42.7392	11.7568	99.3647	24.1014	65.3439	TST
CIMBL69	9454326	9416296	3909781	1151229	41.5214	11.4191	99.1051	22.4242	67.3903	TST
CIMBL7	10870578	10816572	5323017	753357	49.2117	6.2723	99.4145	25.3276	68.4137	TST
CIMBL70	6440614	6429402	3193306	875051	49.6672	11.9515	99.4183	28.6256	71.4964	TST
CIMBL71	8082665	8058585	2674162	708914	33.184	9.0739	99.4325	22.9812	64.5565	TST
CIMBL72	7839713	7807602	2112913	636642	27.0623	8.2598	99.5424	22.1108	65.3788	TST
CIMBL74	9252349	9215994	4541339	689299	49.2767	6.7801	99.4547	25.6908	68.3047	TST
CIMBL75	9662333	9627246	4793067	468052	49.7865	4.2971	99.3333	24.8121	68.8363	TST
CIMBL76	5387382	5376180	2658265	799270	49.4452	13.5371	99.4699	30.9536	64.8032	TST
CIMBL77	9759172	9721219	4773636	725822	49.1053	6.7815	99.3211	28.3122	67.9849	TST
CIMBL8	7886310	7852694	4305955	440938	54.8341	4.684	99.3391	22.9044	70.7346	Mixed
CIMBL82	6856700	6836578	2891576	1265753	42.2957	17.6822	99.5386	30.1261	64.9142	TST
CIMBL83	12134558	12078211	5804676	893877	48.0591	6.8052	99.4773	25.0223	69.6258	TST
CIMBL86	10197393	10149580	4910419	1067357	48.3805	9.3484	99.2661	25.4598	68.8753	TST
CIMBL88	11412781	11366831	4851821	908872	42.684	7.2365	99.5437	30.5005	68.7275	TST
CIMBL9	11192125	11137297	5595339	932303	50.2396	7.1185	99.5039	29.6734	71.2413	TST
CIMBL91	6317600	6299776	2788635	1001514	44.2656	14.8297	99.4109	30.6355	64.8767	TST
CIMBL92	10534757	10487983	3835216	874779	36.5677	8.1478	99.3081	22.4556	68.2977	TST
CIMBL94	11728337	11683017	5741623	835717	49.145	6.4852	99.4284	29.1232	68.7027	TST
CIMBL95	11597176	11559194	5698001	717708	49.2941	5.543	99.4755	26.5643	69.4644	TST
CIMBL96	9896241	9855325	4241136	809684	43.034	7.6239	99.4213	26.0216	67.1745	TST
CIMBL99	10395598	10344653	4239141	797360	40.9791	7.1122	99.4057	26.023	68.1369	TST
CML114	9138490	9104973	4429303	812288	48.6471	7.755	99.3915	25.4925	69.2874	TST
CML121	10423517	10372412	2300732	1204625	22.1813	13.1905	99.2463	21.4953	65.2596	TST
CML122	10902660	10857101	5020162	1491002	46.2385	12.641	99.2849	21.2674	68.3723	TST
CML130	6839245	6792561	1641344	1156834	24.1638	17.8046	98.9314	20.4624	62.4062	TST
CML134	8680732	8648104	3203070	699909	37.0378	7.6899	99.6364	25.262	66.1882	TST
CML139	10444318	10400882	4697210	632001	45.1617	5.5887	99.3243	26.9771	68.3753	TST
CML162	9369826	9321531	2715889	951637	29.1357	11.0516	99.3973	23.0709	64.4907	TST
CML163	11131261	11075089	5272415	817421	47.6061	6.7124	99.4323	29.2064	69.0298	TST
CML166	8004969	7980996	1639787	933303	20.5461	12.9805	99.2328	19.8747	63.2583	TST
CML168	6329848	6308600	2012197	956758	31.8961	16.2917	99.3039	22.4143	61.5542	TST
CML170	10115060	10068564	3963118	787364	39.3613	7.3754	99.3931	30.6388	66.7345	TST
CML171	10787093	10732108	5057380	731676	47.1238	6.4668	99.3175	25.7055	67.77	TST
CML172	9471694	9439493	4424605	561552	46.8733	5.4771	99.4334	25.4496	67.6797	TST
CML189	9849619	9807924	4234994	1241655	43.1793	12.0599	99.2751	21.3178	66.5831	TST
CML192	10902462	10860775	4429825	869088	40.7874	7.7031	99.5427	24.8218	67.6852	TST
CML223	7706471	7669896	3086408	1125812	40.2405	13.9312	99.5208	26.5005	66.0159	TST
CML226	7056974	7036218	3053692	987273	43.3996	13.915	99.1748	29.9107	65.1198	TST
CML26	8566656	8541517	3815897	1050944	44.6747	11.7999	99.3254	20.745	65.4839	TST
CML27	7520941	7443640	3153299	729487	42.3623	9.6243	99.4487	24.3368	64.7291	TST
CML28	8224173	8183736	2001800	602044	24.4607	7.9325	99.2286	21.0513	64.6331	TST
CML285	9116034	9081763	3657250	1149856	40.2703	12.1138	99.4994	21.951	66.4336	TST
CML286	8804814	8775111	4289656	446449	48.8844	4.6553	99.4914	23.2666	66.7429	TST
CML287	7118879	7101337	3362465	480548	47.3497	6.2805	99.3118	22.7802	65.0756	TST
CML29	6837517	6821905	1858037	682359	27.2363	10.1221	99.7463	23.3686	64.0863	TST
CML307	6759115	6731111	2417818	776815	35.92	11.3048	99.7988	27.2538	63.9301	TST
CML32	10309578	10264526	5038990	739127	49.0913	6.4519	99.5009	28.8503	68.1961	TST
CML323	15023178	14951195	5373411	1603786	35.9397	10.3337	99.2227	24.2819	69.528	TST
CML324	8673619	8637832	4091114	628880	47.3627	6.6959	99.4859	23.8101	67.3175	TST
CML325	10501249	10451345	5054113	785416	48.3585	6.8101	99.4474	28.1018	69.2377	TST
CML327	13310405	13262361	5545317	903457	41.8124	6.4679	99.4525	25.7841	69.4482	TST
CML360	7721893	7682962	3615678	552754	47.061	6.6151	99.2543	28.583	66.6063	TST
CML361	7509980	7489916	2922568	471182	39.02	6.1604	99.3753	23.8491	65.6177	TST
CML40	7192992	7170367	3460215	738428	48.2572	9.4218	99.4723	21.4547	65.3273	TST
CML411	12132938	12084413	5047273	1072337	41.7668	8.4467	99.2914	26.9345	67.634	TST
CML423	12439572	12380645	6119469	889233	49.4277	6.3805	99.3134	29.2867	69.4242	TST
CML426	8872149	8835988	4337847	777917	49.0929	8.0051	99.4915	26.322	67.5193	TST
CML428	6702615	6682191	3274887	1080314	49.0092	14.946	99.2759	30.9989	65.4771	TST
CML430	9008180	8965871	4350180	405974	48.5193	4.1602	99.3389	23.8427	67.3096	TST
CML431	6604494	6582676	2735156	1193058	41.5508	16.9637	99.4212	34.0328	62.6037	TST
CML432	5991499	5974485	2895200	947362	48.4594	14.5294	99.4147	30.4836	65.1967	TST
CML451	9945718	9898534	4753315	443822	48.0204	4.1329	99.4335	24.5435	67.9041	TST
CML470	12764592	12703646	4878452	1022749	38.402	7.7884	99.3501	24.1941	69.0581	TST
CML471	8384612	8351376	2629963	1547276	31.4914	19.6116	99.5188	19.225	63.1782	TST
CML493	9173228	9126965	4123588	808365	45.1803	8.247	99.4492	27.1793	67.6646	TST
CML69	11082724	11036526	3945597	1328670	35.7504	11.8935	99.3537	21.7539	67.5331	TST
DAN3130	11809468	11762105	4904906	1041903	41.7009	7.9539	99.4979	27.0839	72.9923	NSS
DAN340	7470841	7448257	3877554	777297	52.0599	8.7637	99.3274	23.1309	70.1187	NSS
DAN360	8421300	8385283	4124881	671723	49.1919	6.6913	99.3125	22.14	72.5642	Mixed
DAN598	6274091	6254339	2320340	808465	37.0997	12.1638	99.5331	22.3005	65.1446	NSS
DAN599	10263045	10225653	5140094	680530	50.2667	5.785	99.5104	25.8028	69.6251	NSS
DE.EX	9919296	9890556	4136435	874215	41.8221	7.9655	99.4059	27.2986	70.0363	NSS
GEMS10	8357418	8338600	5181360	983616	62.137	8.7302	99.3196	24.6118	75.4528	SS
GEMS11	6519419	6507497	3921816	753594	60.2661	8.714	99.2935	23.8106	73.1458	SS
GEMS13	10235320	10181922	3590078	795221	35.2593	7.0748	99.0585	21.479	73.1413	SS
GEMS14	6793962	6777627	3980190	1701244	58.7254	19.0181	99.3144	29.736	74.0907	SS
GEMS18	8037929	8008398	4582651	1097562	57.2231	10.6005	99.5248	25.8002	74.3971	SS
GEMS19	6525178	6502445	2604675	633274	40.0569	8.8161	99.4378	22.03	68.4272	Mixed
GEMS21	11751838	11704988	3153961	1294672	26.9454	9.4269	99.2857	22.3877	78.147	SS
GEMS24	10512203	10457380	4780334	2037258	45.7125	17.3233	99.6402	23.3298	69.8773	Mixed
GEMS28	8375474	8354252	3744763	1140861	44.8246	11.99	99.143	24.9637	69.3981	Mixed
GEMS29	10651244	10602094	3248703	1576176	30.6421	13.9602	99.0887	21.3698	70.8497	Mixed
GEMS3	5518669	5509145	2843677	588929	51.6174	9.0468	99.2276	24.4759	67.9511	Mixed
GEMS31	7941481	7924999	4125809	1291652	52.0607	13.7423	99.3543	27.4801	69.8079	TST
GEMS32	6601615	6584906	3354927	1013089	50.9487	13.167	99.485	26.9692	68.2793	TST
GEMS33	6900276	6881526	3494429	1132668	50.7799	13.8767	99.3772	26.8337	69.0947	Mixed
GEMS37	7790053	7739583	3490983	414223	45.1056	4.802	99.2717	23.4762	68.1837	Mixed
GEMS47	8096166	8079059	3895842	871594	48.2215	9.5423	99.2561	23.6632	68.828	NSS
GEMS49	7011657	6993560	3666111	1528324	52.4212	16.5939	99.0396	21.8193	74.1768	SS
GEMS5	9670458	9632838	2033725	1197206	21.1124	11.782	98.9261	20.8737	72.5042	SS
GEMS53	9283778	9249956	4752381	2178571	51.3773	17.7562	99.1979	19.2165	78.4732	SS
GEMS56	6008558	5997518	3045961	833628	50.787	12.4437	99.4355	28.7008	68.2148	NSS
GEMS60	6571479	6558042	2871590	724432	43.7873	9.782	99.175	25.8935	68.1045	NSS
GEMS62	9344024	9326554	5763253	1819514	61.794	14.5889	99.3137	26.3552	75.8467	SS
GEMS63	8152273	8108762	4854149	609192	59.863	5.5417	99.3273	21.8642	78.3839	SS
GEMS64	8434623	8397261	4959543	871137	59.0614	7.3859	99.2925	20.9211	79.706	SS
GEMS65	10165946	10126464	4327543	1319022	42.735	10.2428	99.3848	22.7453	78.225	SS
GEMS9	5042841	5031775	2816183	1267654	55.968	19.7112	99.1944	30.9975	71.7308	SS
GY220	7659776	7639359	3838805	975476	50.2504	11.2836	99.1307	22.5897	68.2139	NSS
GY237	6154427	6142037	2639710	1049958	42.9778	15.359	99.3733	32.1748	66.6989	NSS
GY386	11243968	11207893	4177274	933160	37.2708	7.9577	99.2447	24.9173	69.6298	NSS
GY462	8343528	8321020	2208191	1459808	26.5375	17.3507	99.6182	26.2568	66.652	NSS
GY798	8856957	8818264	3731101	1175240	42.3111	12.2197	99.5357	26.0354	69.0707	NSS
GY923	8578038	8555671	4368518	1006324	51.0599	10.3017	99.365	24.1667	69.2514	NSS
HU803	11794654	11746100	6863115	1600483	58.4289	10.4341	99.4494	26.7859	76.3047	SS
HYS	9009251	8983198	4139872	712735	46.0846	7.2501	99.4308	24.7711	67.427	TST
HZS	7665263	7634943	3784030	659184	49.562	7.6084	99.2715	25.0527	67.6209	TST
IRF314	8910391	8884752	4255346	1000708	47.8949	10.0026	99.379	21.4823	69.9034	NSS
J4112	8048719	8010049	3169227	658274	39.5656	7.0125	99.655	22.1217	71.7082	SS
JH59	6219527	6205135	3039833	894912	48.989	12.6015	99.2706	30.1939	69.8124	NSS
JI63	8664861	8626604	3352899	826405	38.867	8.9058	99.5512	23.4582	68.7125	Mixed
JI846	7168439	7143123	3558482	1640820	49.8169	20.5269	99.385	27.1286	70.1183	NSS
JY01	6965496	6951121	3607964	1003566	51.9048	12.0872	99.2279	29.8731	69.2178	NSS
K22	8126447	8105362	3902079	942814	48.1419	9.9771	99.5463	24.5181	70.1815	Mixed
L3180	11943800	11890043	5272849	2005930	44.3468	14.4611	99.5332	24.0378	72.9724	Mixed
LG001	7558636	7535563	3752461	1328210	49.7967	15.4725	99.4939	27.3079	68.4018	NSS
LIAO159	8839905	8807476	2454838	770358	27.8722	7.829	99.0519	24.2233	72.2294	Mixed
LIAO5263	11361656	11341697	5859342	1868626	51.662	13.4089	99.3723	28.0851	72.9176	Mixed
LV28	14924412	14864522	3951358	1695425	26.5825	11.6637	99.4674	27.8107	69.7506	Mixed
LX9801	10800712	10751530	3093585	989535	28.7734	9.1501	99.7774	29.1896	67.8753	Mixed
LXN	8911874	8878670	4371817	915046	49.2395	9.0019	98.9566	21.7272	68.753	Mixed
LY	7342825	7321513	3477513	1095255	47.4972	13.38	99.4325	31.8551	67.0187	TST
M97	8458178	8441154	4211556	1230041	49.8931	12.3329	99.2629	28.7571	70.6732	Mixed
MO17	12094508	12040870	3782041	1666956	31.41	13.1757	99.6466	29.7786	74.855	NSS
P138	8307564	8266097	4112825	450768	49.7553	4.9132	99.3926	23.5255	68.6674	NSS
P178	10843378	10800603	5424046	889928	50.2198	7.2351	99.3516	24.8731	70.145	NSS
Q1261	7597574	7577297	3576003	1144822	47.1936	12.8622	99.1609	30.436	69.2755	Mixed
QI205	7775038	7758789	3028848	1078004	39.0376	13.0699	99.4456	25.2363	65.7014	Mixed
QI319	9203994	9162035	3386142	1033839	36.9584	11.108	99.2718	21.1925	67.2791	NSS
RY697	11072793	11033578	5788462	1412681	52.4622	10.9131	99.3779	25.5539	71.2762	Mixed
RY713	5359632	5349015	2861160	567949	53.4895	8.8307	99.3207	24.6267	67.3027	Mixed
RY732	8340291	8309504	3808921	1369312	45.8381	14.3584	99.6534	25.8675	69.1924	Mixed
S37	8620449	8582610	3868458	1393952	45.0732	14.661	99.342	24.9288	67.3402	TST
SHEN137	7462242	7440183	3330732	1278028	44.7668	15.8244	99.3869	32.3713	66.701	NSS
SI273	5909238	5897552	3300725	971166	55.9677	13.3128	99.334	28.0123	71.2118	Mixed
SW92E114	9029910	8991449	3864640	559830	42.9813	5.8449	99.4093	23.0504	67.3462	TST
SY1032	6532661	6521977	3321932	1577042	50.9344	20.5186	99.1448	29.3481	67.4623	Mixed
SY1035	9600656	9497167	3878263	2604157	40.836	25.6043	99.0313	23.0283	67.2102	Mixed
SY1052	8263211	8244574	3809859	864533	46.2105	9.0538	99.4183	28.4212	68.8181	Mixed
SY3073	11552064	11506981	4827367	830547	41.9516	6.4753	99.2146	25.1577	70.9977	Mixed
TIAN77	6993552	6965067	3299126	703383	47.3668	9.5112	99.4817	21.0931	64.1337	TST
TIE7922	8611015	8565178	5096598	564310	59.5037	5.1233	99.2686	22.3945	75.8576	SS
TT16	11200012	11153048	5596449	1159025	50.1787	9.2962	99.3995	26.816	70.7044	NSS
TX5	6431860	6417021	1622228	1247440	25.2801	20.5799	99.5708	31.4649	62.6737	Mixed
TY1	8531213	8482107	4178034	481181	49.257	5.062	99.2242	22.2958	68.3474	Mixed
TY10	7125611	7101997	3069423	455910	43.2192	5.8343	99.3318	28.7525	67.1006	Mixed
TY11	8872859	8854034	3640681	1076731	41.1189	11.143	99.4137	24.7111	68.5279	Mixed
TY2	7981143	7941641	2109796	585963	26.5662	7.6095	99.4814	23.4451	67.0872	Mixed
TY3	11093941	11046309	2607488	1428058	23.6051	13.9619	99.5107	22.4863	67.7254	Mixed
TY6	6700609	6684260	3392251	1071669	50.7498	14.1047	99.313	26.7742	66.8553	Mixed
TY7	5441023	5415566	2273158	507406	41.9745	8.994	99.5607	27.3246	64.984	Mixed
TY8	7213997	7185835	2645380	646708	36.8138	8.5456	99.4787	26.3685	67.3008	Mixed
W138	5168738	5154946	2605231	504481	50.5385	8.6153	99.3497	25.1718	68.4172	NSS
WMR	8976428	8948376	4448053	780595	49.7079	7.8538	99.2531	24.2074	67.9806	TST
WU109	8203495	8190495	4209525	852106	51.3952	8.9495	99.4646	24.6573	68.1519	Mixed
YE488	4865122	4847606	2650915	868716	54.685	14.9647	99.4919	30.6145	68.3799	Mixed
YU374	7711857	7674252	1595106	970293	20.7852	13.3256	99.0786	21.4671	67.5507	NSS
YU87-1	5088776	5076336	2636408	839357	51.9353	14.3138	99.2943	31.1025	65.7271	NSS
Z2018F	6421930	6406732	3296985	811203	51.4613	10.5406	99.4155	25.1267	69.2096	Mixed
ZB648	9477992	9433984	2897867	1204606	30.7173	12.6674	99.4924	22.3266	67.316	NSS
ZHENG22	9557832	9534231	4647886	1158932	48.7495	10.9987	99.4353	21.7402	68.1299	Mixed
ZHENG29	10380766	10340574	4828334	1435749	46.6931	11.443	99.4732	21.9338	73.9423	SS
ZHENG30	10146770	10101665	3315802	1066052	32.8243	10.5627	99.2201	24.5927	67.3464	NSS
ZHENG35	10153544	10125134	4703688	1732836	46.4556	13.7814	99.3872	28.3246	74.6869	SS
ZHENG58	6718920	6694997	3587228	693102	53.5807	8.7806	99.4307	23.1665	70.2745	NSS
ZHENG653	8430717	8389118	2729774	1070612	32.5395	12.9094	99.5989	24.0096	63.5274	NSS
ZHI41	10044654	10007703	4848705	619587	48.4497	5.6616	99.3185	22.3621	69.4243	NSS
ZZ01	7377343	7363516	3354535	791220	45.5562	9.6095	99.247	27.9869	66.5554	NSS

## Sheet: Table S2
Table S2. DMRs with significant SNPs
DMR	SNP	Chromosome	Position	β	P	Median of genotype 1	Median of genotype 2	Context
1:132740-133800	chr1.S_222651	1	262918	-0.709127	2.88467e-12	0.877686	0.00833003	CG
1:154960-155240	chr9.S_121545947	9	123498891	-0.654735	3.10821e-09	0.85258	0.00626959	CG
1:171780-175500	chr1.S_3498	1	49527	0.477911	2.31706e-13	0.395552	0.788751	CG
1:171780-175500	chr1.S_1686556	1	1737098	-0.441663	4.00852e-08	0.80462	0.639809	CG
1:171780-175500	chr1.S_12424076	1	12618705	-0.741492	4.57321e-08	0.830119	0.675764	CG
1:171780-175500	chr1.S_2741782	1	2883714	0.416776	7.21928e-09	0.406805	0.73654	CG
1:177340-177640	chr1.S_1665118	1	1715895	-0.488118	8.72818e-09	0.85514	0.0387354	CG
1:215320-215920	chr1.S_7035	1	53064	-0.592634	6.4874e-09	0.839311	0.0825652	CG
1:465920-466640	chr1.S_1000282	1	1030583	0.774606	5.56299e-16	0.02589	0.822493	CG
1:503620-504000	chr1.S_847450	1	877336	0.52044	2.26792e-09	0.00612876	0.575658	CG
1:564600-565420	chr1.S_519226	1	564229	0.863379	1.22245e-36	0.0416895	0.830932	CG
1:1073240-1073320	chr1.S_1170206	1	1220144	0.688835	2.69323e-22	0.409309	0.909546	CG
1:1227220-1227700	chr1.S_1214816	1	1247560	0.630385	8.19709e-18	0.0110726	0.583744	CG
1:1227220-1227700	chr1.S_1471711	1	1513242	-0.46965	9.00799e-09	0.714286	0.140693	CG
1:1920900-1922100	chr1.S_1789086	1	1843080	-0.569093	2.59389e-14	0.701539	0.0137331	CG
1:2820100-2820260	chr3.S_187177100	3	190112609	-0.536616	3.2996e-10	0.475962	0.136364	CG
1:3035720-3036880	chr1.S_3036525	1	3131323	-0.34874	2.60698e-09	0.575534	0.252055	CG
1:3035720-3036880	chr1.S_228972673	1	232483639	0.511763	4.28836e-08	0.229664	0.435877	CG
1:3442860-3443040	chr1.S_26198970	1	26429961	0.429648	1.08248e-10	0.0123204	0.0957247	CG
1:3646400-3647300	chr1.S_3649380	1	3775642	-0.49762	2.9718e-10	0.85451	0.220679	CG
1:3812100-3812380	chr7.S_174105209	7	179629999	-0.736128	9.23088e-33	0.289157	0.00612603	CG
1:3813180-3813280	chr1.S_3731102	1	3843042	0.571764	1.05383e-13	0.736842	0.797753	CG
1:3859680-3859820	chr1.S_3830527	1	3912731	0.955881	2.05853e-19	0.150757	0.841359	CG
1:4352960-4353020	chr1.S_4247531	1	4346721	0.441754	2.8765e-08	0.5	0.666667	CG
1:4735360-4735740	chr1.S_4722839	1	4840323	0.390059	1.49238e-10	0.0226481	0.422644	CG
1:4735360-4735740	chr1.S_4604600	1	4722430	-0.433834	4.2488e-09	0.546961	0.0267749	CG
1:4832520-4832640	chr1.S_4994459	1	5108225	-0.523787	3.53517e-09	0.590909	0.0108402	CG
1:5143440-5143820	chr1.S_4306599	1	4418704	0.468568	6.39839e-09	0.0196584	0.808806	CG
1:6383060-6383860	chr1.S_6250215	1	6326400	0.619503	1.08199e-08	0.1875	0.408539	CG
1:6383060-6383860	chr1.S_6252147	1	6328332	-1.04407	2.79642e-10	0.766129	0.361671	CG
1:7033300-7033840	chr1.S_6927407	1	6914016	0.48558	1.41085e-08	0.338129	0.608348	CG
1:7458600-7458780	chr1.S_7458549	1	7459181	0.728145	1.37604e-21	0.0650407	0.742807	CG
1:8612460-8612740	chr1.S_8617157	1	8662090	-0.526839	4.1557e-09	0.909574	0.841793	CG
1:9231600-9231800	chr1.S_9218308	1	9258963	-0.698252	7.625e-14	0.666667	0.00725956	CG
1:10998340-10998420	chr4.S_228012749	4	232992228	0.510905	9.62727e-09	0.0731707	0.224186	CG
1:11000060-11000340	chr1.S_17463395	1	17777038	0.832723	1.14152e-08	0.0152381	0.88322	CG
1:11364000-11364180	chr1.S_11174764	1	11364735	0.548386	1.21676e-11	0.117647	0.333333	CG
1:12104440-12104840	chr1.S_11911706	1	12104998	0.641358	3.23305e-09	0.12766	0.576267	CG
1:12104440-12104840	chr1.S_11911538	1	12104830	-0.40289	3.77634e-10	0.65598	0.417323	CG
1:12171960-12172080	chr3.S_35965734	3	35692403	-0.544849	3.67481e-08	0.3663	0.0133477	CG
1:12355240-12355960	chr1.S_12175338	1	12364653	0.417607	1.30871e-09	0.608758	0.739147	CG
1:12355240-12355960	chr1.S_12165882	1	12355198	0.452996	1.92263e-08	0.495177	0.730964	CG
1:12512400-12513080	chr1.S_12310515	1	12504151	0.721571	1.33374e-18	0.00987163	0.849054	CG
1:15337280-15338140	chr1.S_15091868	1	15323646	-0.428516	1.71219e-09	0.796825	0.0258637	CG
1:15337280-15338140	chr1.S_16437918	1	16812016	0.398288	5.11611e-08	0.0265823	0.796435	CG
1:15337280-15338140	chr1.S_16068545	1	16305880	-0.412043	8.55782e-09	0.79492	0.0658307	CG
1:15337280-15338140	chr1.S_15105961	1	15337738	0.448768	9.86125e-09	0.0271647	0.784829	CG
1:15338520-15338660	chr1.S_15131248	1	15363024	0.926529	1.04818e-10	0.211647	0.880775	CG
1:15558600-15559020	chr1.S_14106293	1	14322782	0.741452	1.88984e-10	0.113929	0.827886	CG
1:16713780-16713900	chr7.S_120764867	7	124671961	-0.449315	2.90614e-08	0.563721	0.333333	CG
1:17475100-17475380	chr1.S_17519753	1	17833230	0.697329	1.01104e-11	0.00983448	0.881696	CG
1:17616320-17616980	chr1.S_17320023	1	17610299	-0.472752	1.67302e-10	0.672662	0.106061	CG
1:17616320-17616980	chr1.S_17462714	1	17776357	-0.702143	4.0674e-15	0.752809	0.180952	CG
1:18020620-18020960	chr1.S_17714622	1	18019766	-0.379612	1.29367e-08	0.716216	0.567073	CG
1:18023000-18023500	chr8.S_17873311	8	18457152	-0.514299	3.04597e-12	0.195888	0.00841346	CG
1:19768940-19769120	chr1.S_21714393	1	22010690	0.732128	4.54257e-08	0.152401	0.855769	CG
1:19962600-19962800	chr4.S_35102085	4	36730788	-0.380389	1.61301e-08	0.312796	0.102564	CG
1:19962600-19962800	chr1.S_44538651	1	44728520	0.438232	5.57485e-11	0.0425532	0.278416	CG
1:20851180-20851240	chr2.S_59764272	2	61947796	-0.419709	1.62469e-08	0.718182	0.505952	CG
1:21389240-21389420	chr1.S_20906693	1	21191685	-0.997061	4.0476e-09	0.816667	0.00558659	CG
1:21680240-21680360	chr1.S_21246341	1	21549264	0.804707	1.16224e-08	0.667507	0.861929	CG
1:21904520-21904800	chr4.S_30679464	4	32249005	-0.535073	1.61423e-10	0.820945	0.533755	CG
1:22054780-22055460	chr1.S_21466921	1	21772034	-0.536808	3.16005e-09	0.676923	0.166156	CG
1:22054780-22055460	chr1.S_21758624	1	22054903	0.349914	9.72559e-09	0.0634921	0.490161	CG
1:22597560-22597820	chr1.S_21987458	1	22267276	0.433819	1.34539e-08	0.0630649	0.788031	CG
1:22597560-22597820	chr1.S_23065852	1	23452101	-0.723708	2.02376e-09	0.845325	0.630509	CG
1:23003140-23003680	chr1.S_22634864	1	23010030	0.901839	1.9125e-15	0.312336	0.726562	CG
1:23270100-23271140	chr1.S_16578855	1	16952410	0.411919	1.61495e-08	0.485654	0.799153	CG
1:23365540-23366000	chr1.S_22978431	1	23363306	0.561634	1.19708e-08	0.0675873	0.881977	CG
1:25635740-25636020	chr1.S_25170906	1	25566136	0.567037	2.2174e-08	0.189623	0.411011	CG
1:26040720-26040820	chr1.S_26039406	1	26336295	1.07638	1.84122e-15	0.462558	0.821559	CG
1:27281180-27281340	chr1.S_27100680	1	27286229	0.640871	1.71269e-13	0.28125	0.740741	CG
1:28485980-28486340	chr1.S_28290973	1	28482995	0.616849	1.30386e-22	0.797468	0.885496	CG
1:29728620-29728920	chr1.S_30257651	1	30519455	-0.358571	4.29998e-08	0.752688	0.0112994	CG
1:30252860-30252980	chr1.S_30042877	1	30349422	-0.497278	2.7765e-09	0.745	0.594684	CG
1:31343400-31343560	chr1.S_31056863	1	31353002	0.586779	1.60066e-15	0.757143	0.837765	CG
1:33301860-33302300	chr1.S_28793414	1	28996469	0.447226	1.01875e-08	0.112186	0.818821	CG
1:33440040-33440280	chr1.S_32995982	1	33307200	-0.80766	1.32271e-22	0.866397	0.0588235	CG
1:34146300-34146460	chr1.S_33831874	1	34144669	0.765021	4.13905e-28	0.402778	0.833333	CG
1:34498400-34498620	chr1.S_34153702	1	34508457	0.512014	2.72404e-10	0.0147601	0.734136	CG
1:34508900-34509240	chr1.S_34153758	1	34508513	-0.426501	1.00446e-11	0.58614	0.261708	CG
1:34508900-34509240	chr1.S_33886482	1	34219600	0.538699	1.06627e-09	0.0173482	0.435484	CG
1:34508900-34509240	chr1.S_33449811	1	33779517	0.713711	2.16013e-08	0.0108578	0.434511	CG
1:35470780-35471440	chr1.S_36159836	1	35474693	0.543887	1.40983e-08	0.0879818	0.578246	CG
1:35470780-35471440	chr1.S_36158818	1	35473675	0.791029	3.167e-10	0.0127479	0.567846	CG
1:37048140-37048820	chr1.S_38444147	1	38734613	-0.77797	1.51008e-08	0.838261	0.00899281	CG
1:37399460-37399520	chr1.S_36974114	1	37344342	-0.442434	3.26027e-08	0.823077	0.671233	CG
1:38985620-38985840	chr1.S_38635682	1	38996436	0.50929	4.36784e-09	0.405405	0.767896	CG
1:39386740-39387160	chr1.S_38872607	1	39239620	0.709985	2.93879e-08	0.0235294	0.795337	CG
1:40086940-40087340	chr1.S_39745395	1	40105652	0.481583	1.46098e-08	0.558824	0.758306	CG
1:40086940-40087340	chr1.S_39738530	1	40098787	0.777495	3.89733e-08	0.26638	0.742328	CG
1:40086940-40087340	chr1.S_39736684	1	40096941	-0.477125	8.16396e-13	0.78717	0.677419	CG
1:41806020-41806920	chr4.S_123978538	4	126960072	0.494929	7.39708e-11	0.285202	0.76464	CG
1:42299200-42299280	chr1.S_42021051	1	42291939	0.660804	3.22314e-22	0.494186	0.75417	CG
1:43287420-43287920	chr1.S_43089154	1	43316446	0.392408	5.92471e-09	0.329434	0.752193	CG
1:43447340-43448280	chr1.S_44192093	1	44380733	0.686373	4.89771e-15	0.75969	0.84989	CG
1:45262300-45262840	chr1.S_42520208	1	42789350	-0.537424	1.03883e-08	0.772114	0.608696	CG
1:45262300-45262840	chr1.S_44886117	1	45062374	0.461952	1.05667e-08	0.207458	0.680702	CG
1:45262300-45262840	chr1.S_44192414	1	44381054	0.392607	1.63682e-08	0.379289	0.692771	CG
1:45766860-45766980	chr1.S_45646193	1	45877914	0.721634	3.78147e-10	0.468506	0.776536	CG
1:46155940-46156160	chr1.S_45903565	1	46154645	0.458186	1.08735e-11	0.83432	0.890706	CG
1:46172820-46173380	chr1.S_46126069	1	46380714	0.393174	2.12138e-09	0.046731	0.567149	CG
1:46172820-46173380	chr1.S_45941289	1	46192768	0.540423	3.57314e-09	0.00795053	0.463124	CG
1:46275760-46276520	chr1.S_46126335	1	46380980	1.10961	4.40059e-14	0.00772201	0.740996	CG
1:47677520-47678120	chr1.S_47418543	1	47688940	-0.704751	9.0073e-21	0.814612	0.00787276	CG
1:48425200-48426060	chr1.S_47702290	1	47985587	0.368485	1.47877e-09	0.0065931	0.251197	CG
1:48425200-48426060	chr1.S_46232422	1	46498438	-0.347051	3.79738e-08	0.841753	0.00687811	CG
1:48640160-48640940	chr1.S_47131744	1	47399792	0.4181	1.10229e-09	0.303544	0.837933	CG
1:49599460-49599760	chr1.S_49196770	1	49601271	-0.642023	1.0875e-11	0.800876	0.290909	CG
1:49599460-49599760	chr1.S_50089015	1	50506987	0.67468	2.48438e-09	0.164179	0.624859	CG
1:49775260-49775900	chr1.S_49726458	1	50144411	-0.510844	1.93095e-10	0.886481	0.803149	CG
1:49775260-49775900	chr1.S_49275365	1	49722515	0.654232	2.37392e-08	0.00850119	0.860488	CG
1:50695140-50695340	chr1.S_49738151	1	50156104	0.453973	1.86557e-08	0.77907	0.873849	CG
1:52522720-52523060	chr1.S_53346871	1	53960012	-0.423034	4.10199e-11	0.645457	0.0939226	CG
1:52522720-52523060	chr1.S_52089750	1	52514197	-0.754263	4.80972e-09	0.772737	0.217186	CG
1:53777840-53777920	chr1.S_54128009	1	54756064	-0.509433	1.95081e-08	0.76782	0.612213	CG
1:56652040-56652400	chr1.S_55739106	1	56383692	0.524284	8.09706e-13	0.0326817	0.089701	CG
1:57042980-57043680	chr1.S_55073155	1	55702520	0.392737	8.94158e-09	0.109589	0.813262	CG
1:58183640-58183800	chr1.S_58422102	1	59073706	-0.879141	3.53025e-10	0.72619	0.0625	CG
1:58285640-58285940	chr1.S_57835920	1	58534961	0.639096	8.2353e-12	0.00687623	0.582552	CG
1:58365600-58365960	chr1.S_57835920	1	58534961	0.792335	1.92995e-13	0.0621469	0.752525	CG
1:58438980-58439320	chr1.S_57840301	1	58539342	0.806638	5.29934e-12	0.103774	0.793323	CG
1:58531460-58531880	chr1.S_57836043	1	58535084	0.74196	2.04314e-13	0.19084	0.769679	CG
1:60534480-60534860	chr1.S_59766306	1	60531988	-0.487136	3.53814e-13	0.6621	0.241713	CG
1:62217200-62217520	chr1.S_61451417	1	62216897	0.555841	7.80864e-15	0.0638681	0.497908	CG
1:62217200-62217520	chr1.S_61145031	1	61906419	0.379854	9.09588e-09	0.19382	0.49589	CG
1:62727860-62728460	chr1.S_61928045	1	62726100	0.430314	2.6512e-08	0.565533	0.745313	CG
1:63251240-63251700	chr1.S_62469352	1	63252134	0.517214	1.72501e-11	0.382178	0.813636	CG
1:63251240-63251700	chr1.S_59470018	1	60190313	1.3464	7.33011e-09	0.0974212	0.789705	CG
1:63476460-63477080	chr1.S_62559991	1	63374723	0.503269	1.77553e-08	0.0518868	0.681193	CG
1:63710880-63711140	chr1.S_62890027	1	63710956	0.788682	2.13882e-14	0.0447368	0.673368	CG
1:64857100-64857340	chr1.S_62890027	1	63710956	-0.612778	3.6501e-08	0.81982	0.142857	CG
1:67451340-67451560	chr3.S_79802485	3	80093466	-0.669367	4.76737e-08	0.757009	0.0075188	CG
1:68220920-68221600	chr1.S_67851114	1	69017738	0.412448	4.77906e-08	0.192308	0.608889	CG
1:69855200-69855420	chr1.S_68178680	1	69366796	0.386358	3.43213e-08	0.25	0.422819	CG
1:71414500-71414620	chr1.S_70070372	1	71337681	0.660019	6.06828e-20	0.707763	0.832143	CG
1:72836580-72837380	chr1.S_71609331	1	72909180	-0.940222	4.87318e-19	0.888889	0.0974204	CG
1:72881860-72882180	chr3.S_19246348	3	18635909	-0.51796	2.2337e-09	0.653781	0.448291	CG
1:73574440-73574780	chr1.S_72233202	1	73574835	0.520279	4.22627e-09	0.228621	0.551402	CG
1:74751860-74752200	chr1.S_73381746	1	74790104	0.429039	2.2347e-08	0.376348	0.804878	CG
1:75615360-75615680	chr1.S_74214917	1	75647484	0.683035	5.6493e-13	0.00253807	0.812497	CG
1:75907380-75907740	chr1.S_76732370	1	78239941	-0.579675	2.71215e-08	0.891791	0.836022	CG
1:76079200-76079740	chr1.S_76840218	1	78349286	1.00493	1.09747e-14	0.347245	0.840278	CG
1:76180980-76181320	chr1.S_74607559	1	76055097	0.713682	1.09947e-08	0.481188	0.724319	CG
1:76180980-76181320	chr1.S_75898531	1	77338536	-0.452416	1.36143e-08	0.781991	0.687682	CG
1:77068400-77068480	chr1.S_71214734	1	72491772	-0.532267	3.65822e-10	0.657907	0.347778	CG
1:79099260-79099360	chr1.S_77560301	1	79094968	0.805088	8.77182e-23	0.365854	0.859649	CG
1:81358040-81358220	chr1.S_79752592	1	81357564	0.768092	1.08469e-38	0.362069	0.731183	CG
1:83554640-83555160	chr1.S_82004850	1	83640060	0.659661	2.57135e-14	0.72449	0.857472	CG
1:83595140-83596100	chr10.S_71472544	10	70588061	0.820264	2.0916e-10	0.416785	0.778299	CG
1:84866520-84867540	chr1.S_83400243	1	85068004	-0.477432	1.7378e-09	0.839216	0.0328789	CG
1:84866520-84867540	chr1.S_84295730	1	86003195	0.694476	4.18269e-09	0.0188375	0.461101	CG
1:87074880-87075000	chr1.S_85337009	1	87096001	0.929133	2.4442e-10	0.0186824	0.788991	CG
1:87095020-87095220	chr1.S_85060245	1	86776301	-0.516291	8.42388e-14	0.692385	0.0078125	CG
1:87096260-87097020	chr10.S_5872092	10	5602415	0.439958	2.79395e-08	0.566801	0.807325	CG
1:87468520-87468940	chr1.S_85832273	1	87589299	0.968496	1.68296e-08	0.0161138	0.862243	CG
1:89922060-89923180	chr1.S_87915848	1	89862479	0.715763	1.91853e-08	0.00908942	0.833333	CG
1:89922060-89923180	chr1.S_119377934	1	121173286	0.705368	2.92529e-08	0.00904824	0.834183	CG
1:91725920-91726180	chr4.S_208494126	4	212306926	0.445077	9.08425e-09	0.212766	0.72028	CG
1:91954040-91954240	chr1.S_90003180	1	92007768	-0.494386	4.56126e-10	0.872093	0.154545	CG
1:94800340-94800460	chr1.S_92513977	1	94653235	-0.615612	8.37503e-13	0.697248	0.304348	CG
1:95374900-95375740	chr1.S_93082091	1	95229209	0.866909	4.76e-13	0.0788913	0.825307	CG
1:95476380-95476860	chr1.S_93800321	1	95965716	-0.949135	1.45201e-11	0.822674	0.113895	CG
1:96113880-96114440	chr1.S_93909352	1	96085403	-0.725817	1.60517e-18	0.800937	0.628458	CG
1:96113880-96114440	chr1.S_93911514	1	96087565	0.845775	6.77858e-22	0.00716855	0.676113	CG
1:96114680-96115000	chr1.S_105231844	1	107766020	0.452217	1.37455e-08	0.637255	0.747368	CG
1:96114680-96115000	chr1.S_98163812	1	100454379	-0.506208	3.32937e-09	0.82342	0.690484	CG
1:96114680-96115000	chr1.S_94367321	1	96573697	0.437241	4.03062e-08	0.623638	0.75	CG
1:96114680-96115000	chr1.S_95485357	1	97704271	0.415617	4.62094e-09	0.676099	0.767544	CG
1:97210360-97210640	chr10.S_27486135	10	28240278	0.48734	4.40417e-09	0.271801	0.40597	CG
1:98232060-98232780	chr1.S_96081201	1	98342152	0.728144	3.27117e-10	0.0858534	0.751319	CG
1:100081360-100082360	chr1.S_97899288	1	100168872	0.625778	5.96104e-10	0.0264907	0.844146	CG
1:100089740-100089800	chr1.S_93073878	1	95220996	-0.468125	3.20229e-08	0.855556	0.0416667	CG
1:101177040-101177520	chr1.S_121530474	1	123410260	-0.923626	5.15865e-09	0.806578	0.251645	CG
1:103361540-103361760	chr1.S_101555572	1	103895798	-0.409402	1.19048e-08	0.800059	0.575758	CG
1:103899480-103901380	chr1.S_108002110	1	110496839	0.833971	6.79625e-10	0.135086	0.823784	CG
1:103918060-103918680	chr1.S_100903364	1	103279979	0.464877	2.10043e-09	0.68555	0.79164	CG
1:103918060-103918680	chr1.S_107311033	1	109868726	0.566094	6.30231e-09	0.0818505	0.780774	CG
1:105665640-105665840	chr1.S_103100660	1	105701451	0.939583	1.87277e-14	0.456522	0.848303	CG
1:105983220-105983560	chr1.S_103521004	1	106084127	0.792747	2.40939e-17	0	0.811576	CG
1:106040180-106040660	chr1.S_100904079	1	103280694	-0.630611	1.13804e-08	0.820866	0.766897	CG
1:106040180-106040660	chr1.S_105151407	1	107682410	0.674116	7.22176e-12	0.102993	0.790941	CG
1:107189380-107189760	chr1.S_102945984	1	105550109	0.378782	1.88553e-08	0.413735	0.823529	CG
1:107189380-107189760	chr1.S_106787552	1	109337731	-0.408331	4.98641e-08	0.829787	0.683761	CG
1:108658460-108659180	chr1.S_104515302	1	107088620	-0.606812	4.77612e-11	0.49027	0.0260431	CG
1:109471700-109471920	chr1.S_107182778	1	109739211	-0.501189	6.03462e-10	0.674797	0.442786	CG
1:110588200-110588540	chr1.S_105326623	1	107867124	-0.716856	6.15642e-09	0.769068	0.0436689	CG
1:112775680-112775980	chr1.S_110280887	1	112780428	0.829503	2.21393e-08	0.00819672	0.766227	CG
1:112915960-112916980	chr1.S_110974787	1	113477473	0.491551	1.48484e-09	0.043358	0.708448	CG
1:113489980-113490800	chr1.S_112638896	1	115181338	-1.06187	1.20944e-13	0.764915	0.221001	CG
1:113489980-113490800	chr1.S_111200565	1	113695936	0.715932	2.28913e-16	0.125605	0.247974	CG
1:113489980-113490800	chr1.S_110492091	1	112978349	-0.44601	2.37572e-11	0.29745	0.178117	CG
1:114408280-114408620	chr1.S_105152844	1	107683847	-0.505694	1.92123e-08	0.181415	0.0137938	CG
1:114449700-114450420	chr1.S_110492130	1	112978388	0.372136	4.14907e-09	0.130101	0.680203	CG
1:114468660-114469400	chr1.S_111590047	1	114094916	1.0064	1.85718e-15	0.0125174	0.870464	CG
1:115217260-115217540	chr2.S_236352944	2	244408166	0.473504	6.16307e-09	0.0135501	0.0996678	CG
1:115310620-115311560	chr1.S_113892782	1	115462677	-0.692823	1.04684e-31	0.847622	0.0112994	CG
1:115413100-115413900	chr1.S_147895593	1	149521655	-0.582568	1.06828e-08	0.788784	0.026253	CG
1:115413100-115413900	chr1.S_113885751	1	115455647	0.441089	1.11931e-11	0.020316	0.653846	CG
1:115721260-115721880	chr1.S_114030234	1	115575170	0.385978	1.26703e-08	0.285473	0.402685	CG
1:115769260-115769480	chr1.S_113972484	1	115517421	-0.692914	7.72434e-28	0.837638	0.565942	CG
1:115770880-115771040	chr1.S_114078637	1	115623567	0.684845	1.09584e-18	0.377337	0.788462	CG
1:116501380-116501580	chr1.S_115144316	1	116736802	0.591061	1.22178e-11	0.00531915	0.789916	CG
1:116501380-116501580	chr1.S_115550253	1	117149640	-0.67809	2.07296e-12	0.850829	0.0101501	CG
1:116528500-116528800	chr1.S_113885751	1	115455647	-0.767364	1.79892e-32	0.727273	0.0130293	CG
1:116528500-116528800	chr1.S_115177880	1	116771034	0.548174	2.13583e-08	0.00776937	0.113429	CG
1:116897840-116898260	chr1.S_115338660	1	116932065	-0.878569	4.5107e-12	0.710614	0.0188679	CG
1:116897840-116898260	chr1.S_115336965	1	116930370	0.470904	4.60144e-13	0.00740741	0.2	CG
1:117670860-117671180	chr1.S_116049037	1	117654076	-0.705212	5.78305e-17	0.8	0.525	CG
1:118033780-118034260	chr1.S_116265848	1	117873967	0.98308	4.53807e-12	0.0121166	0.832727	CG
1:118285180-118285540	chr1.S_117164655	1	118877220	0.779036	2.29044e-24	0.063725	0.777401	CG
1:118285180-118285540	chr1.S_115217072	1	116810225	0.440674	2.96889e-09	0.0727875	0.752212	CG
1:118441440-118442980	chr1.S_116265903	1	117874022	0.626909	1.22358e-09	0.0251046	0.493217	CG
1:118441440-118442980	chr1.S_117135017	1	118850002	-0.763974	4.61385e-28	0.810631	0.116697	CG
1:118498740-118499300	chr1.S_117713930	1	119492616	0.538857	2.18062e-10	0.0067253	0.767887	CG
1:118877380-118877660	chr1.S_117161672	1	118874237	0.723831	5.74274e-26	0.00657895	0.745237	CG
1:119340140-119340280	chr1.S_116943469	1	118632159	-0.649909	6.41466e-14	0.862745	0.141354	CG
1:119340140-119340280	chr1.S_117204325	1	118928339	0.640349	8.18763e-10	0.0547945	0.82906	CG
1:120531480-120531680	chr9.S_38276880	9	39852757	0.5834	1.05468e-08	0.585368	0.806283	CG
1:120609540-120609980	chr1.S_118953729	1	120741139	-0.596736	7.27171e-15	0.868163	0.673321	CG
1:120741300-120741780	chr1.S_119013789	1	120802441	-0.527917	4.62277e-09	0.601858	0.0119617	CG
1:120854200-120854600	chr1.S_118965667	1	120753077	-0.569969	2.28478e-13	0.867119	0.749074	CG
1:120871040-120871620	chr1.S_119015457	1	120804109	-0.501897	9.37158e-11	0.861987	0.801444	CG
1:120884580-120884660	chr1.S_118881968	1	120673902	0.930494	1.1429e-09	0.516667	0.794401	CG
1:121816100-121816380	chr1.S_119896319	1	121717398	0.53731	1.80022e-10	0.611641	0.724138	CG
1:123603640-123603900	chr5.S_146482824	5	149927268	-0.560473	1.0287e-08	0.851838	0.509804	CG
1:123603640-123603900	chr5.S_111341393	5	114128724	0.436789	4.2763e-09	0.418259	0.76461	CG
1:123675460-123676400	chr1.S_147973432	1	149599560	-0.684194	1.44191e-09	0.858321	0.0249439	CG
1:124753140-124753660	chr1.S_140320409	1	142569741	-0.624113	1.25185e-08	0.793708	0.0485437	CG
1:125358720-125359300	chr1.S_134234309	1	136665086	-0.664763	2.49418e-09	0.774476	0.0783591	CG
1:125485660-125485900	chr1.S_122590883	1	124524421	0.561142	7.0314e-16	0	0.850781	CG
1:125807920-125808800	chr1.S_122756903	1	124672977	0.757228	2.52382e-36	0.0233171	0.821282	CG
1:125851920-125852040	chr1.S_122758280	1	124674354	0.671437	1.71974e-23	0.486486	0.735572	CG
1:126158920-126159480	chr1.S_122413482	1	124343766	-0.998357	1.25759e-09	0.825123	0.14077	CG
1:126577400-126577480	chr1.S_124125741	1	126092278	0.58401	8.69447e-14	0.464286	0.666667	CG
1:127491880-127492660	chr1.S_149971651	1	151887306	0.742205	1.20929e-08	0.00581395	0.843111	CG
1:128272660-128273620	chr1.S_125470334	1	127630536	0.753271	3.42859e-13	0.0935701	0.696667	CG
1:128272660-128273620	chr1.S_202046653	1	204552712	0.525257	6.41379e-09	0.48021	0.702353	CG
1:128963240-128963380	chr1.S_126885665	1	129084730	0.799312	4.61245e-23	0.579002	0.823529	CG
1:129040940-129041880	chr1.S_126659285	1	128845551	0.698096	3.62002e-24	0.0175445	0.881328	CG
1:129773880-129774860	chr1.S_125470334	1	127630536	-0.775331	2.94365e-13	0.787356	0.0826198	CG
1:129780820-129781780	chr1.S_139821000	1	142061404	-0.507892	1.1207e-09	0.744341	0.119366	CG
1:129780820-129781780	chr1.S_121800025	1	123708293	-0.429523	4.73005e-09	0.720081	0.105409	CG
1:129828540-129828620	chr1.S_126702907	1	128894399	-0.794955	2.63073e-28	0.79562	0.0253205	CG
1:129842160-129843100	chr1.S_126660010	1	128846276	-0.823198	4.79474e-26	0.822989	0.384248	CG
1:129984340-129984720	chr1.S_129000282	1	131282145	0.758059	1.29037e-11	0.0154211	0.855385	CG
1:129984340-129984720	chr1.S_84752206	1	86468888	-0.427905	3.03262e-08	0.883895	0.818505	CG
1:129992620-129993260	chr1.S_161992713	1	163527874	0.548982	1.08618e-10	0.533474	0.840885	CG
1:129992620-129993260	chr1.S_128659687	1	130916158	0.848765	1.60185e-11	0.318526	0.802558	CG
1:130441420-130441600	chr1.S_149974579	1	151890234	-0.723118	1.39158e-08	0.92479	0.806723	CG
1:130441420-130441600	chr1.S_128567655	1	130831203	0.525717	8.45137e-10	0.739336	0.852217	CG
1:131452460-131452600	chr1.S_139825131	1	142065535	0.491465	6.18142e-09	0.62963	0.917012	CG
1:132391820-132392040	chr1.S_129000282	1	131282145	0.693102	1.51059e-10	0.0075692	0.898237	CG
1:134792440-134793980	chr1.S_142648763	1	144874361	-0.93792	4.45242e-17	0.846078	0.312518	CG
1:135498100-135498780	chr1.S_129000282	1	131282145	0.918011	5.99381e-16	0.0338983	0.786629	CG
1:136854920-136855100	chr9.S_127208520	9	129389579	-0.42999	3.99488e-10	0.810658	0.59596	CG
1:137255360-137256200	chr1.S_140986493	1	143232327	-0.727376	7.18401e-14	0.834615	0.0217391	CG
1:137259800-137260680	chr1.S_147204733	1	148829464	0.437917	2.7912e-08	0.0544588	0.810639	CG
1:137259800-137260680	chr1.S_119413371	1	121212692	-0.588773	3.75219e-08	0.822702	0.637019	CG
1:139679240-139679600	chr1.S_125470334	1	127630536	0.812252	1.92163e-12	0.0060241	0.83821	CG
1:140872360-140873520	chr1.S_140961775	1	143207609	-0.524237	1.86843e-08	0.822704	0.702427	CG
1:140872360-140873520	chr1.S_129000282	1	131282145	0.868422	3.47544e-15	0.0245158	0.809978	CG
1:141511820-141512920	chr1.S_110493035	1	112979341	-0.383892	2.05143e-08	0.765448	0.204955	CG
1:141511820-141512920	chr1.S_129000282	1	131282145	0.779249	9.31416e-12	0.0123825	0.733757	CG
1:142261440-142261740	chr1.S_99988895	1	102359028	-0.823001	6.85818e-09	0.6	0.232394	CG
1:142891600-142892040	chr9.S_16731852	9	16484639	0.39836	4.22739e-08	0.75647	0.85587	CG
1:143544860-143545080	chr7.S_45115848	7	46607826	-0.815884	1.1542e-08	0.824561	0.765385	CG
1:143544860-143545080	chr1.S_141414547	1	143643620	0.453775	2.23037e-10	0.696327	0.795678	CG
1:143544860-143545080	chr1.S_140321038	1	142570370	0.822001	2.26358e-09	0.00877193	0.775667	CG
1:144067780-144068260	chr1.S_142640513	1	144866111	0.593422	2.38046e-09	0.0435473	0.787234	CG
1:144415060-144415740	chr1.S_140961594	1	143207428	0.508443	4.55765e-09	0.325784	0.808122	CG
1:144837980-144838580	chr1.S_141929128	1	144151320	0.606134	1.17038e-08	0.141304	0.737176	CG
1:144837980-144838580	chr6.S_124981351	6	128909531	0.585609	1.41346e-16	0.531496	0.760684	CG
1:145725460-145725700	chr1.S_124041377	1	126007919	0.485258	6.9401e-12	0.015444	0.795455	CG
1:145971680-145972280	chr1.S_124626982	1	126598178	0.409285	1.9041e-08	0.5835	0.762834	CG
1:145971680-145972280	chr9.S_62247436	9	67838977	0.41792	2.80679e-08	0.589916	0.759322	CG
1:147320620-147320860	chr1.S_145011865	1	147189875	0.558951	2.87251e-08	0.711864	0.835821	CG
1:148201620-148202120	chr1.S_121525878	1	123405664	-1.05405	1.39472e-12	0.85388	0.177419	CG
1:148657840-148658120	chr1.S_146764915	1	148421090	-0.628111	6.11741e-17	0.829868	0.0120482	CG
1:149086160-149086580	chr1.S_147895593	1	149521655	-0.607916	2.70663e-08	0.814132	0.731579	CG
1:150416720-150417840	chr1.S_147844560	1	149470631	0.70969	7.44355e-11	0.0113463	0.759434	CG
1:150431080-150431540	chr1.S_148574056	1	150430775	-0.612737	1.05063e-12	0.851119	0.109712	CG
1:150431080-150431540	chr1.S_148515548	1	150365414	0.484852	7.54469e-11	0.0923077	0.210174	CG
1:150467880-150468660	chr1.S_138018387	1	140241017	-0.546777	1.23106e-08	0.826526	0.758906	CG
1:150467880-150468660	chr1.S_147989729	1	149615857	0.502665	1.83371e-10	0.0402245	0.783069	CG
1:150467880-150468660	chr1.S_3712527	1	3809560	-0.361984	4.56675e-08	0.80702	0.74865	CG
1:150467880-150468660	chr1.S_148920846	1	150778060	-0.440517	6.15966e-09	0.81456	0.750939	CG
1:151087220-151087440	chr1.S_148762611	1	150619790	-0.730511	3.7059e-08	0.777778	0.133333	CG
1:151097060-151098580	chr1.S_143627441	1	145825691	0.532635	2.87023e-08	0.024524	0.815446	CG
1:151097060-151098580	chr1.S_125727101	1	127881030	0.52883	4.30762e-08	0.0194121	0.813248	CG
1:151225220-151225320	chr1.S_154952680	1	156875511	0.400976	3.98974e-08	0.0841593	0.3375	CG
1:152757100-152757760	chr1.S_150865559	1	152817420	0.446125	1.32715e-10	0.00643525	0.778571	CG
1:152757100-152757760	chr1.S_160996094	1	162425991	-0.511176	4.85311e-08	0.838068	0.00798432	CG
1:152897320-152897560	chr1.S_150941225	1	152896970	-0.886696	5.00268e-12	0.746479	0.0102567	CG
1:153003720-153004440	chr1.S_151261992	1	153227999	0.74152	6.56678e-11	0.034924	0.802794	CG
1:153699620-153700120	chr3.S_196862260	3	199904458	0.737359	1.01201e-08	0.510008	0.85567	CG
1:155665700-155666140	chr7.S_91973205	7	94845584	-0.763522	8.41216e-25	0.872807	0.616822	CG
1:155683360-155683600	chr7.S_91973644	7	94846023	-0.487545	2.64649e-12	0.826594	0.688769	CG
1:155696840-155697100	chr7.S_94022397	7	97038285	0.501728	3.59598e-09	0.501567	0.772455	CG
1:155696840-155697100	chr7.S_89435898	7	92399292	-0.625699	3.76159e-08	0.891327	0.595133	CG
1:155951480-155951580	chr1.S_153901857	1	155775026	0.790491	1.17265e-08	0.257053	0.810364	CG
1:156245140-156245320	chr1.S_154478310	1	156374295	-0.618586	4.22766e-15	0.788462	0.505319	CG
1:156927460-156927700	chr1.S_155096133	1	157028459	0.638633	1.28853e-08	0.0370659	0.0903984	CG
1:157770700-157771060	chr1.S_155891484	1	157789585	0.822182	9.43511e-10	0.570673	0.825	CG
1:158721000-158721220	chr1.S_156537125	1	158440211	-0.890423	2.08468e-09	0.875	0.109302	CG
1:158721440-158721520	chr1.S_170823758	1	172712136	-0.588533	3.91863e-08	0.769231	0	CG
1:158798540-158798860	chr1.S_109897980	1	112396738	-0.411926	1.56686e-08	0.771739	0.0619835	CG
1:158798540-158798860	chr1.S_156543172	1	158446257	0.551531	3.75933e-10	0.0227273	0.662651	CG
1:159858660-159858840	chr1.S_158475200	1	159880784	0.940336	1.91155e-15	0.469388	0.815418	CG
1:160592120-160592640	chr1.S_159501762	1	160928169	-0.697244	1.60194e-11	0.827185	0.305556	CG
1:160592120-160592640	chr1.S_158633838	1	160033070	0.438391	2.40155e-10	0.126316	0.733611	CG
1:161177000-161178060	chr1.S_159911045	1	161330386	-0.513001	1.76391e-12	0.454327	0.179775	CG
1:161701160-161701660	chr1.S_160249885	1	161664464	-0.703779	2.1048e-25	0.834971	0.713981	CG
1:161708360-161709000	chr1.S_160891351	1	162313555	0.799001	3.65675e-10	0.0426057	0.792468	CG
1:161826600-161827660	chr1.S_160306697	1	161720333	0.512117	1.17262e-11	0.690765	0.797666	CG
1:163961200-163961800	chr1.S_162268798	1	163877816	0.523234	3.94699e-12	0.00938967	0.774336	CG
1:163961200-163961800	chr1.S_162421324	1	164030450	0.639892	5.55357e-21	0.0102041	0.789644	CG
1:164218440-164218640	chr1.S_162738831	1	164372884	-0.475516	4.00206e-08	0.82348	0.0333333	CG
1:164429040-164429160	chr1.S_162867699	1	164508883	0.642248	8.40595e-12	0.248037	0.839643	CG
1:164855480-164855960	chr3.S_131513880	3	132097055	0.39817	4.67823e-08	0.46789	0.594854	CG
1:164941720-164942160	chr1.S_163307303	1	164943392	0.636374	2.22448e-09	0.0054348	0.756503	CG
1:164975200-164975340	chr7.S_12213643	7	12626742	0.557083	1.22632e-09	0.320513	0.884615	CG
1:165026460-165026640	chr1.S_173212757	1	175149657	0.556041	2.01095e-09	0.122024	0.827586	CG
1:165170220-165170520	chr1.S_163787593	1	165436220	0.598511	1.96679e-10	0.0333333	0.792467	CG
1:165243720-165244320	chr1.S_163723816	1	165369171	0.526298	4.05733e-09	0.070852	0.67686	CG
1:166146480-166146820	chr1.S_164507089	1	166145767	-0.693469	7.03759e-26	0.867475	0.323077	CG
1:167747900-167749120	chr1.S_164951096	1	166624150	-0.536197	3.54275e-09	0.826677	0.0157895	CG
1:168742740-168743120	chr1.S_171769928	1	173688362	0.624782	3.68362e-09	0.186715	0.399103	CG
1:169038680-169038800	chr1.S_98343420	1	100639357	-0.658519	1.27485e-08	0.64091	0.530192	CG
1:169038680-169038800	chr1.S_170672045	1	172561360	0.577078	8.55176e-11	0.0309278	0.606061	CG
1:169188640-169189640	chr1.S_167334276	1	169043824	-0.909726	2.61282e-18	0.820926	0.0063745	CG
1:169193140-169193900	chr1.S_167470761	1	169185075	0.496981	3.88919e-10	0.753483	0.823697	CG
1:169352700-169352780	chr1.S_167618371	1	169351515	0.980065	4.70353e-15	0.330732	0.73913	CG
1:169385000-169385300	chr1.S_167742237	1	169480495	0.730415	3.50248e-10	0.629213	0.79935	CG
1:170430260-170431440	chr1.S_169984654	1	171818893	0.437491	1.65536e-09	0.00878152	0.804777	CG
1:170430260-170431440	chr1.S_168691586	1	170448572	0.59019	1.96236e-13	0.00701262	0.79944	CG
1:170430260-170431440	chr1.S_168206428	1	169939545	-0.5957	3.85722e-10	0.854787	0.0156472	CG
1:171284080-171284340	chr1.S_169433696	1	171242543	-0.724812	6.22243e-17	0.772727	0.00896287	CG
1:171673820-171674400	chr1.S_170476937	1	172356931	0.463942	4.41123e-08	0.0149761	0.823188	CG
1:171673820-171674400	chr1.S_170846283	1	172718610	0.706323	4.56316e-10	0.00657895	0.82069	CG
1:172017340-172018440	chr1.S_170305101	1	172183374	-0.477856	1.30774e-08	0.846246	0.791167	CG
1:172017340-172018440	chr1.S_169988424	1	171822663	0.803429	1.53697e-14	0.00814402	0.826441	CG
1:172017340-172018440	chr1.S_170677680	1	172567729	-0.485299	5.37514e-10	0.83941	0.779971	CG
1:172355740-172356000	chr1.S_170472907	1	172352901	-0.464973	5.53111e-10	0.25396	0.101975	CG
1:172559920-172560240	chr1.S_170677216	1	172567265	0.950749	1.70002e-14	0.010029	0.617047	CG
1:172559920-172560240	chr1.S_170676969	1	172567018	-0.420933	5.0607e-09	0.64532	0.481171	CG
1:172720800-172721420	chr1.S_170849358	1	172721685	0.823093	1.03481e-17	0.00967742	0.421166	CG
1:173165000-173165240	chr1.S_171740723	1	173658742	-0.902101	6.83503e-18	0.705263	0.0062996	CG
1:173167180-173167620	chr1.S_195147081	1	197495118	-0.461902	4.64183e-08	0.79763	0.698485	CG
1:174139540-174140180	chr1.S_172189231	1	174113084	-0.629627	1.68794e-14	0.653302	0.00688634	CG
1:175153340-175153400	chr1.S_173215181	1	175152081	0.475603	1.28472e-10	0.666667	0.80602	CG
1:175464020-175464200	chr1.S_173423686	1	175379590	-0.795984	2.33447e-11	0.843972	0.644213	CG
1:175464020-175464200	chr5.S_90696376	5	93026713	-0.527197	8.45713e-13	0.75	0.597358	CG
1:175980920-175981380	chr3.S_175777097	3	178334361	0.482751	1.52199e-10	0.255653	0.477913	CG
1:176926820-176926880	chr1.S_174937076	1	176928152	-0.46783	1.79408e-11	0.851562	0.674301	CG
1:177828020-177828340	chr1.S_172906256	1	174842669	-0.602089	4.35498e-08	0.429156	0.00672286	CG
1:178020960-178021140	chr1.S_176093880	1	178021289	0.699422	2.61189e-10	0.00704225	0.806975	CG
1:179377000-179378180	chr1.S_178054234	1	180010997	0.531723	2.87694e-08	0.0945802	0.836868	CG
1:179377000-179378180	chr1.S_177614424	1	179587953	-0.559395	9.04891e-09	0.856916	0.802423	CG
1:179824040-179824760	chr9.S_16180770	9	15924836	0.9124	5.37714e-09	0.00513609	0.771388	CG
1:180274040-180274120	chr1.S_178320865	1	180291690	-0.614815	2.46677e-08	0.756234	0.30602	CG
1:180596320-180596420	chr1.S_178695200	1	180667866	0.578642	8.6187e-12	0.568901	0.802399	CG
1:180786060-180786340	chr1.S_179185184	1	181155421	0.708439	3.88876e-08	0.677721	0.793763	CG
1:180786060-180786340	chr1.S_178849310	1	180816290	0.582842	6.99783e-10	0.73301	0.801187	CG
1:181070360-181070600	chr1.S_179181465	1	181151702	0.690245	4.65452e-15	0.637393	0.87666	CG
1:183227980-183229180	chr1.S_181642794	1	183621279	0.478657	1.12913e-08	0.720841	0.826307	CG
1:183227980-183229180	chr1.S_181210477	1	183197527	-0.573816	2.17063e-08	0.869358	0.810049	CG
1:183403380-183403700	chr1.S_180886966	1	182876528	0.765409	1.68175e-12	0.0469799	0.320891	CG
1:183403380-183403700	chr1.S_180694413	1	182662915	-0.584524	3.28115e-08	0.776021	0.15625	CG
1:183531420-183531920	chr1.S_180609383	1	182580076	-0.519191	1.05515e-11	0.80916	0.695402	CG
1:183531420-183531920	chr1.S_195492690	1	197849267	-0.614331	4.35262e-08	0.824985	0.705882	CG
1:183531420-183531920	chr1.S_182099868	1	184111231	-0.419242	5.37767e-10	0.792208	0.656103	CG
1:183683600-183683820	chr1.S_181870894	1	183882633	0.56877	3.10959e-15	0.0293912	0.718563	CG
1:183900340-183901080	chr1.S_181889566	1	183900723	0.87884	2.76329e-10	0.0171821	0.811429	CG
1:184208660-184208920	chr1.S_182197270	1	184161390	0.650013	3.16796e-16	0.101083	0.831731	CG
1:184208660-184208920	chr1.S_64005975	1	64842810	-0.444496	7.65047e-09	0.865169	0.757062	CG
1:185591840-185592400	chr1.S_183690378	1	185720578	0.647799	5.2906e-14	0.101705	0.572191	CG
1:185717820-185718000	chr1.S_183779984	1	185849648	-0.444576	3.13212e-10	0.80292	0.721033	CG
1:185717820-185718000	chr1.S_183776323	1	185845988	0.790728	4.38696e-14	0.503644	0.75	CG
1:185911780-185912180	chr1.S_187390630	1	189584192	0.501283	1.70473e-08	0.149667	0.504762	CG
1:186081760-186082060	chr1.S_169985493	1	171819732	-0.435076	4.60128e-08	0.476027	0.310345	CG
1:186081760-186082060	chr1.S_184118766	1	186195090	0.478323	6.93453e-12	0.233333	0.424731	CG
1:187455540-187455980	chr1.S_187342782	1	189512686	-0.513846	3.12602e-09	0.753261	0.0446513	CG
1:187631580-187632080	chr1.S_184700371	1	186837277	-0.581673	3.98769e-11	0.845455	0.573242	CG
1:189203380-189203780	chr1.S_184700150	1	186837056	-0.498909	1.33184e-08	0.866953	0.175015	CG
1:189255900-189256240	chr9.S_129079163	9	131324607	0.396111	1.01874e-08	0.308861	0.675346	CG
1:189265480-189265880	chr1.S_172940631	1	174876184	-0.681132	8.31682e-09	0.874911	0.745205	CG
1:190382180-190382440	chr1.S_52221210	1	52672413	-0.399825	4.01977e-08	0.293103	0.0787927	CG
1:191169060-191169380	chr4.S_190337814	4	194506261	-0.674116	1.97605e-08	0.874459	0.803513	CG
1:191169060-191169380	chr1.S_188986569	1	191170520	-0.587801	7.93211e-16	0.840426	0.603774	CG
1:191530520-191531060	chr1.S_189838218	1	192064130	-0.465886	1.19691e-08	0.250271	0.0603728	CG
1:191531600-191531680	chr10.S_146166351	10	146940621	-0.632998	1.96916e-08	0.935484	0.83871	CG
1:191531600-191531680	chr1.S_189354362	1	191518561	0.464749	2.90206e-10	0.809524	0.877664	CG
1:191531600-191531680	chr1.S_193867396	1	196226526	-0.604388	4.2964e-09	0.933333	0.83871	CG
1:191531760-191532420	chr1.S_189386241	1	191568137	0.878673	1.05201e-23	0.0515	0.837209	CG
1:193316940-193317340	chr1.S_191370033	1	193621313	0.547359	3.84426e-09	0.171654	0.502252	CG
1:193316940-193317340	chr1.S_191089266	1	193342694	-0.425582	4.73257e-09	0.632479	0.378436	CG
1:196574080-196574280	chr1.S_194021374	1	196380308	0.775686	6.17158e-24	0.468834	0.86	CG
1:197072120-197072560	chr1.S_193045800	1	195401367	0.476451	5.02562e-09	0.0132872	0.836088	CG
1:197351580-197352040	chr1.S_195041964	1	197393867	-0.785224	1.11985e-10	0.647285	0.196474	CG
1:198826960-198827240	chr6.S_109400090	6	114076033	0.629857	5.95148e-15	0.65934	0.844903	CG
1:199415760-199416200	chr1.S_196972895	1	199416787	0.407147	3.49836e-10	0.18007	0.423868	CG
1:199416500-199416800	chr1.S_196132151	1	198537821	-0.441111	2.79655e-08	0.475096	0.0877193	CG
1:199416500-199416800	chr1.S_197194750	1	199652606	-0.417243	3.21686e-10	0.400508	0.0315957	CG
1:199416500-199416800	chr1.S_196834521	1	199279133	-0.463431	4.74262e-09	0.537427	0.133333	CG
1:199907800-199908000	chr1.S_197426593	1	199876486	0.403623	1.51061e-08	0.794118	0.865248	CG
1:199909180-199909280	chr1.S_197458001	1	199908893	0.50402	9.50299e-09	0.551971	0.816549	CG
1:200303360-200303520	chr1.S_197846414	1	200303821	0.966486	2.64668e-11	0.181818	0.884498	CG
1:200427120-200427340	chr1.S_197967760	1	200425907	-0.923393	9.69456e-16	0.70931	0.0563631	CG
1:200427500-200427860	chr1.S_197967760	1	200425907	-0.829408	2.41624e-12	0.685185	0.028169	CG
1:202991540-202991660	chr1.S_200481447	1	202993961	-0.823193	9.23222e-12	0.782829	0.00529101	CG
1:203696480-203696840	chr1.S_200283163	1	202752213	0.757438	2.40579e-08	0.422297	0.672897	CG
1:204137340-204137720	chr1.S_201633840	1	204141224	-0.576662	1.34534e-17	0.753829	0.546559	CG
1:204137340-204137720	chr1.S_202996735	1	205696670	0.366282	3.40335e-08	0.570926	0.690608	CG
1:204240660-204241000	chr1.S_196248188	1	198652963	0.432205	1.86981e-08	0.249027	0.505085	CG
1:204349860-204349960	chr1.S_147352524	1	148977680	0.545782	3.46475e-13	0.0645161	0.348753	CG
1:204979120-204979320	chr1.S_148062880	1	149693719	0.445461	2.80759e-08	0.657143	0.797101	CG
1:204979120-204979320	chr1.S_202547525	1	205089493	0.534094	3.95178e-10	0.541667	0.786667	CG
1:205070580-205070860	chr1.S_202445205	1	204957698	-0.878776	1.20995e-13	0.639189	0.00672045	CG
1:206301080-206301160	chr1.S_203264480	1	206081045	0.647461	1.06673e-13	0.654212	0.921102	CG
1:208201320-208201380	chr1.S_205414739	1	208245174	0.430395	1.68099e-08	0.590909	0.760768	CG
1:208201420-208201560	chr1.S_205410732	1	208241167	0.474183	1.09846e-08	0.0208424	0.787234	CG
1:208201640-208202380	chr1.S_205423405	1	208253840	0.556	1.13335e-08	0.00739372	0.765092	CG
1:208201640-208202380	chr1.S_205242487	1	208073247	0.478562	3.35866e-09	0.0354938	0.775396	CG
1:208224820-208224920	chr1.S_205410732	1	208241167	-0.584048	2.96703e-14	0.803509	0.614379	CG
1:208515760-208516000	chr1.S_55389603	1	56041237	0.546173	2.39696e-08	0.642202	0.732558	CG
1:208747520-208748100	chr8.S_111781196	8	114484630	-0.788453	3.33335e-08	0.706938	0.373057	CG
1:209138640-209138720	chr1.S_206201568	1	209027301	0.617054	2.56016e-14	0	0.22281	CG
1:209138640-209138720	chr1.S_217452220	1	220642353	-0.39242	6.09497e-09	0.257943	0.0166805	CG
1:209156120-209156300	chr1.S_206329828	1	209155798	0.439283	2.45076e-11	0.00917431	0.288136	CG
1:209332280-209332520	chr8.S_127622495	8	131438984	-0.57021	1.248e-17	0.102697	0.00615764	CG
1:209333440-209333820	chr8.S_127622495	8	131438984	-0.388709	2.2784e-08	0.172208	0.074141	CG
1:210130940-210131140	chr1.S_207037686	1	209853472	0.641778	1.34418e-12	0.318182	0.701754	CG
1:210130940-210131140	chr1.S_204755167	1	207588390	-0.762332	2.81971e-13	0.776316	0.565776	CG
1:210710780-210711380	chr1.S_208783065	1	211759103	-0.352546	1.05159e-08	0.454695	0.273578	CG
1:210710780-210711380	chr1.S_208106684	1	211054135	-0.503045	1.58091e-14	0.480027	0.276276	CG
1:210710780-210711380	chr1.S_207905427	1	210752381	0.587143	3.53302e-08	0.00789225	0.381271	CG
1:210739280-210739520	chr1.S_207902189	1	210749141	-0.532844	1.02439e-13	0.79303	0.345208	CG
1:210739280-210739520	chr1.S_207722839	1	210562832	0.684578	8.79634e-09	0.00689655	0.451613	CG
1:210965100-210965320	chr1.S_208019460	1	210966917	0.560133	1.87684e-08	0.783784	0.874598	CG
1:211322040-211322240	chr1.S_208431417	1	211385972	-0.676433	1.46112e-09	0.888054	0.692857	CG
1:213259640-213259760	chr1.S_210407166	1	213433647	-0.623169	4.23994e-10	0.755289	0.444444	CG
1:213310480-213311200	chr1.S_209356943	1	212366775	0.611749	1.28494e-11	0.0355294	0.781333	CG
1:213310480-213311200	chr1.S_208821700	1	211797733	-0.512383	1.8386e-10	0.786207	0.735944	CG
1:215123660-215123740	chr1.S_212055688	1	215113568	0.794295	1.60807e-30	0.578947	0.894988	CG
1:215311960-215312680	chr1.S_212332065	1	215399380	0.763758	2.79035e-18	0.0582589	0.822917	CG
1:215391920-215392100	chr1.S_212354228	1	215421413	-0.681147	1.22005e-26	0.782486	0.562425	CG
1:216163440-216163620	chr1.S_213090415	1	216163540	0.83231	2.25313e-16	0.00806452	0.53306	CG
1:216344960-216345480	chr1.S_212502296	1	215569264	0.555165	2.96601e-08	0.666667	0.789916	CG
1:216344960-216345480	chr1.S_213098719	1	216171843	0.61252	8.45086e-09	0.709376	0.791034	CG
1:216344960-216345480	chr1.S_213538781	1	216646188	0.500955	8.69872e-09	0.721468	0.792125	CG
1:216562900-216563260	chr1.S_213463163	1	216560934	-0.569639	1.20696e-16	0.703604	0.588235	CG
1:217006260-217006820	chr6.S_88985684	6	91577051	-0.667868	2.22116e-08	0.815531	0.521566	CG
1:217006260-217006820	chr1.S_213895463	1	217014792	-0.412882	8.08045e-10	0.635045	0.35503	CG
1:217340380-217340640	chr1.S_214155146	1	217295894	-0.539909	3.53363e-11	0.795268	0.411111	CG
1:217382460-217384260	chr1.S_214719838	1	217878445	0.551245	4.73148e-09	0.707438	0.790568	CG
1:219816900-219817020	chr1.S_216670154	1	219851615	0.955961	6.19662e-11	0.451613	0.806452	CG
1:219954660-219954820	chr1.S_216700101	1	219881500	-0.460119	1.66041e-09	0.643544	0.440678	CG
1:221127720-221128160	chr1.S_217935471	1	221120664	0.68112	3.42212e-09	0.62069	0.789474	CG
1:221252680-221254280	chr1.S_220118070	1	223352134	-0.628406	2.75719e-08	0.812377	0.169485	CG
1:221252680-221254280	chr1.S_218095000	1	221288743	-0.763192	5.27811e-13	0.825792	0.169392	CG
1:221554040-221555140	chr1.S_218599644	1	221794023	0.759453	1.22758e-10	0.196721	0.750958	CG
1:221624020-221624460	chr1.S_218666911	1	221891317	-0.524946	2.22373e-14	0.832947	0.0134319	CG
1:222779220-222780380	chr1.S_219379723	1	222602785	0.560655	1.42042e-08	0.00917431	0.7875	CG
1:222779220-222780380	chr1.S_219377494	1	222600556	0.499478	3.49396e-09	0.0212121	0.790607	CG
1:223057160-223057760	chr1.S_219596409	1	222825432	0.584244	8.16945e-13	0.348485	0.777223	CG
1:225986640-225987680	chr1.S_222622464	1	226006197	0.54554	1.5431e-13	0.0126582	0.113752	CG
1:225986640-225987680	chr1.S_222772940	1	226175380	-0.638957	8.85815e-10	0.805871	0.0805759	CG
1:226013060-226013200	chr1.S_222659585	1	226051001	0.529995	7.17789e-13	0.634328	0.834061	CG
1:228063980-228064160	chr1.S_224447042	1	228065955	0.556937	1.73975e-08	0.63579	0.756147	CG
1:228114280-228114440	chr1.S_224378553	1	227996568	0.542019	2.81375e-09	0.451976	0.727273	CG
1:228262440-228263040	chr1.S_224577678	1	228213295	0.539907	1.24731e-09	0.678336	0.799815	CG
1:229013000-229013360	chr1.S_225485834	1	229140392	0.959884	4.75119e-20	0.101314	0.901786	CG
1:229016140-229016680	chr1.S_225485834	1	229140392	0.938908	1.11571e-20	0.00883701	0.804184	CG
1:229811260-229811820	chr1.S_226216847	1	229809242	-0.530669	1.4672e-12	0.757869	0.610837	CG
1:230038720-230039200	chr1.S_228051473	1	231675522	0.428759	1.08074e-10	0.603993	0.77712	CG
1:230038720-230039200	chr1.S_226457364	1	230040002	-0.469176	1.33986e-10	0.803509	0.722065	CG
1:230041200-230041320	chr1.S_226538653	1	230121333	-0.523713	7.19961e-13	0.782103	0.604313	CG
1:230517120-230517400	chr4.S_152475032	4	156036477	0.641522	1.11415e-21	0.41573	0.8	CG
1:230525380-230525840	chr1.S_226841703	1	230446742	0.573099	4.84925e-11	0.0429848	0.732829	CG
1:231124800-231124880	chr1.S_227534834	1	231149626	0.614488	2.66638e-10	0.285714	0.680412	CG
1:231258360-231258760	chr1.S_227535182	1	231149974	0.46564	2.78347e-09	0.0223204	0.727848	CG
1:231258360-231258760	chr1.S_227747772	1	231361603	-0.506993	5.64232e-12	0.741294	0.0228938	CG
1:233441380-233441880	chr1.S_227595245	1	231210358	0.388868	3.70386e-09	0.294069	0.805281	CG
1:233531340-233531480	chr1.S_230461996	1	233995420	0.608265	1.49871e-09	0.23471	0.755435	CG
1:234267480-234267880	chr1.S_230717613	1	234267337	-0.401881	1.83645e-08	0.639227	0.493749	CG
1:235060220-235061040	chr1.S_231475601	1	235069029	0.689042	1.05619e-19	0.00886525	0.801509	CG
1:236132320-236132400	chr7.S_1148090	7	1253710	-0.497908	4.24147e-08	0.703125	0.567308	CG
1:236437500-236437760	chr1.S_232521161	1	236120120	-0.444043	3.36161e-08	0.754386	0.0397368	CG
1:236437500-236437760	chr1.S_232656593	1	236252558	0.382269	4.04328e-08	0.0368098	0.0923295	CG
1:236437500-236437760	chr1.S_232920569	1	236510937	-0.659128	4.26018e-15	0.879828	0.040404	CG
1:237642120-237642400	chr1.S_233561060	1	237169573	-0.59388	1.53771e-09	0.485507	0.00990196	CG
1:237772560-237772920	chr1.S_234212036	1	237838137	0.680807	2.27414e-25	0.0764331	0.708709	CG
1:237772560-237772920	chr1.S_234787365	1	238207682	-0.434704	3.15043e-09	0.702187	0.239726	CG
1:237834900-237835420	chr1.S_234263703	1	237889964	0.577523	1.46448e-16	0.217949	0.758621	CG
1:240308520-240310320	chr1.S_236385258	1	239870445	0.606286	3.33256e-10	0.190041	0.800513	CG
1:240410880-240411340	chr1.S_236917962	1	240371827	-0.59275	1.40917e-09	0.830484	0.497354	CG
1:240410880-240411340	chr1.S_236953259	1	240406905	-0.644315	8.03728e-14	0.836364	0.487588	CG
1:241377060-241377280	chr8.S_91200828	8	93043826	-0.795622	4.87455e-08	0.789474	0.659332	CG
1:244600480-244600560	chr1.S_240933376	1	244575594	-0.604666	3.65132e-13	0.602151	0.426471	CG
1:245253300-245254100	chr1.S_241917310	1	245573578	0.670191	1.80326e-23	0.0331653	0.816019	CG
1:245253300-245254100	chr1.S_243020456	1	246674601	0.578978	2.67867e-09	0.0250696	0.799114	CG
1:247470740-247471580	chr1.S_243809468	1	247472253	0.909882	2.45046e-08	0.206452	0.831484	CG
1:247595140-247596300	chr9.S_117306115	9	119369663	0.502819	3.02389e-09	0.690888	0.800579	CG
1:247603720-247604580	chr1.S_243783371	1	247446156	0.721597	1.7937e-09	0.15048	0.7987	CG
1:247603720-247604580	chr9.S_117306579	9	119370127	0.478275	1.90983e-08	0.650334	0.804987	CG
1:247603720-247604580	chr1.S_275770513	1	280696121	0.620395	4.37286e-09	0.543909	0.800217	CG
1:247657060-247657220	chr1.S_244076223	1	247739751	0.565519	2.05364e-13	0.619048	0.77907	CG
1:248109060-248109280	chr1.S_244507054	1	248198800	0.726259	2.5447e-19	0	0.253012	CG
1:248290840-248291340	chr7.S_6372323	7	6748793	-0.571069	2.39086e-11	0.716164	0.0233362	CG
1:248491060-248491240	chr1.S_244771612	1	248474244	-0.991535	1.32685e-08	0.371429	0.0132159	CG
1:248794080-248794180	chr1.S_244986914	1	248754173	0.58894	2.72805e-08	0.121212	0.779279	CG
1:249683020-249683540	chr1.S_246137421	1	249770656	-0.474141	2.53989e-08	0.764045	0.572881	CG
1:249683020-249683540	chr5.S_9247362	5	9591141	0.616778	5.53942e-13	0.436542	0.727041	CG
1:250337840-250338500	chr3.S_135342150	3	136030880	-0.737751	4.52331e-17	0.271749	0.00934579	CG
1:250452680-250452760	chr1.S_246821037	1	250448111	-0.779127	2.00927e-34	0.802174	0.412879	CG
1:251442340-251442500	chr3.S_213791520	3	217467523	0.666243	4.3959e-09	0.00925926	0.172671	CG
1:251462640-251463940	chr1.S_247422337	1	251439162	-0.619315	1.47474e-17	0.849348	0.778531	CG
1:251736100-251736360	chr1.S_247629620	1	251642527	0.71633	2.67012e-08	0.0127458	0.709524	CG
1:252435900-252436120	chr1.S_248509418	1	252436729	0.726286	2.0688e-11	0.39828	0.674101	CG
1:252663940-252664120	chr1.S_248287688	1	252202904	0.470307	5.10843e-09	0.418182	0.597938	CG
1:252664920-252665500	chr1.S_251286446	1	255418472	0.64688	7.49908e-09	0.0479209	0.717105	CG
1:253180780-253180940	chr1.S_249319755	1	253171090	-0.724799	3.64755e-16	0.844828	0.647854	CG
1:253227380-253227720	chr1.S_249409620	1	253263761	-0.433065	3.20366e-08	0.837021	0.765625	CG
1:253227380-253227720	chr9.S_136417287	8	178285200	0.576338	4.38787e-08	0.7	0.801932	CG
1:253257180-253257760	chr1.S_249409379	1	253263520	-0.48342	3.11284e-13	0.7979	0.718481	CG
1:253257180-253257760	chr1.S_249316981	1	253168316	0.798191	4.66843e-15	0.434953	0.768976	CG
1:253385920-253386060	chr1.S_250093378	1	254194857	0.513384	2.8534e-08	0.457627	0.792385	CG
1:253385920-253386060	chr5.S_51434920	5	53039029	0.458177	5.0426e-08	0.590551	0.797728	CG
1:253558340-253558820	chr1.S_250071427	1	254172836	-0.783593	1.74145e-16	0.809302	0.0705394	CG
1:254194360-254194420	chr1.S_250091523	1	254193002	-0.453939	3.74406e-09	0.697826	0.405601	CG
1:254507260-254507920	chr1.S_250329922	1	254429357	-0.576729	1.95151e-14	0.85	0.0112613	CG
1:254509840-254509980	chr1.S_250379637	1	254479267	-0.523838	2.14646e-10	0.736066	0.588889	CG
1:255387720-255388940	chr1.S_249434599	1	253291369	-0.753485	1.62676e-10	0.849689	0.131714	CG
1:256414860-256415280	chr1.S_252143156	1	256315316	0.830716	3.66351e-13	0.0899123	0.641876	CG
1:256414860-256415280	chr10.S_142411961	10	143212631	-0.792324	4.19791e-17	0.841379	0.560107	CG
1:256414860-256415280	chr8.S_120877424	8	123951444	0.882591	4.19994e-08	0.0839161	0.636364	CG
1:256476220-256476780	chr1.S_252142160	1	256314320	0.840664	2.88451e-25	0.0178308	0.86	CG
1:256841740-256841940	chr1.S_252729505	1	256933989	-0.642692	3.31321e-08	0.780968	0.0185185	CG
1:257686880-257687060	chr2.S_206863863	2	213715074	-0.472671	4.48141e-10	0.798754	0.71134	CG
1:257686880-257687060	chr1.S_253193075	1	257651316	0.568909	4.97443e-09	0.546537	0.765172	CG
1:257687900-257687960	chr2.S_206758732	2	213606076	-0.593566	1.52442e-14	0.821163	0.73009	CG
1:258314200-258314320	chr8.S_158113260	8	162939927	0.510922	1.57589e-11	0.703448	0.815217	CG
1:258751480-258751760	chr1.S_253720289	1	257980672	0.491498	1.86046e-08	0.0113364	0.770421	CG
1:258939580-258939660	chr1.S_253315680	1	258891715	0.840118	1.45132e-15	0.400641	0.779817	CG
1:259653760-259654240	chr1.S_254802962	1	259330708	0.861981	1.11986e-09	0.131325	0.5625	CG
1:259884880-259885380	chr1.S_259217348	1	263887012	-0.768369	1.54398e-09	0.874026	0.0473934	CG
1:259884880-259885380	chr1.S_262890599	1	267762083	-0.458466	1.88395e-08	0.316832	0.0403321	CG
1:259884880-259885380	chr10.S_4528506	10	4129643	0.721599	3.67446e-08	0.00538812	0.125098	CG
1:259884880-259885380	chr1.S_260150532	1	264705060	-0.537518	4.10649e-09	0.651095	0.0157246	CG
1:259921980-259923280	chr1.S_255697750	1	260206610	0.395905	1.81244e-09	0.0154097	0.322765	CG
1:259964240-259964860	chr1.S_256085063	1	260633025	-0.383903	5.89778e-09	0.780551	0.719445	CG
1:260121960-260122040	chr1.S_255733720	1	260329178	-0.714295	1.71136e-17	0.853107	0.677086	CG
1:261084720-261084940	chr1.S_256558900	1	261122444	-0.769633	1.22989e-12	0.828928	0.541667	CG
1:261235040-261235360	chr1.S_256695654	1	261272270	0.746434	9.73708e-14	0.174337	0.64619	CG
1:261835440-261836520	chr1.S_257229405	1	261834561	0.696392	7.14116e-29	0.105308	0.851485	CG
1:262234120-262234340	chr1.S_257807212	1	262414408	-0.502636	3.32604e-11	0.763967	0.0769231	CG
1:262483680-262483900	chr1.S_257938273	1	262543069	-0.532337	1.19956e-09	0.188406	0.0383334	CG
1:262876220-262876280	chr1.S_258098810	1	262689459	-0.787858	1.1662e-32	0.902439	0.550862	CG
1:263627000-263627200	chr6.S_160675816	6	164864475	-0.635145	2.37791e-19	0.343384	0.0344828	CG
1:263907320-263907600	chr1.S_259305126	1	263981801	-0.384851	3.30152e-08	0.401826	0.213746	CG
1:263907320-263907600	chr1.S_259221234	1	263890897	0.676716	4.8283e-11	0.0185185	0.294118	CG
1:264508240-264508660	chr1.S_259937571	1	264625011	0.486647	3.12386e-09	0.00728863	0.0871215	CG
1:264508240-264508660	chr1.S_259931445	1	264618886	-0.531613	9.90592e-09	0.650909	0.0158103	CG
1:264703980-264704120	chr1.S_260160975	1	264715502	-0.534891	1.57635e-09	0.538462	0.315002	CG
1:264703980-264704120	chr1.S_260159171	1	264713698	0.721624	3.87118e-10	0.00901194	0.433333	CG
1:264824540-264825080	chr1.S_260150257	1	264704785	-0.811926	1.61948e-22	0.75	0.0137931	CG
1:265127880-265128180	chr1.S_260655858	1	265248858	-0.713749	1.02984e-08	0.838771	0.0672269	CG
1:265127880-265128180	chr1.S_260339080	1	264867857	-0.587278	1.17461e-11	0.831858	0.058309	CG
1:265127880-265128180	chr1.S_260621321	1	265214328	-0.75994	1.23896e-08	0.857509	0.0663265	CG
1:265127880-265128180	chr1.S_259823109	1	264507765	-0.392844	2.2387e-08	0.172614	0.0536128	CG
1:265127880-265128180	chr1.S_260518830	1	265096490	0.413138	3.68815e-09	0.0499014	0.164265	CG
1:267654340-267654500	chr1.S_262803473	1	267638818	-0.749077	1.44605e-16	0.944304	0	CG
1:269521680-269522660	chr1.S_264708484	1	269526216	0.803319	1.97744e-20	0.0603503	0.868095	CG
1:271180980-271181420	chr1.S_266326577	1	271185948	1.02745	1.68303e-12	0.00477273	0.858048	CG
1:271709540-271710120	chr1.S_264524214	1	269333976	0.55759	1.18944e-08	0.0322581	0.415258	CG
1:271709540-271710120	chr1.S_266954738	1	271748114	-0.465519	1.70811e-09	0.6875	0.22023	CG
1:272193740-272193980	chr1.S_267531332	1	272330175	0.882612	1.68013e-20	0.085722	0.846903	CG
1:272606400-272606860	chr1.S_267611774	1	272418842	-0.83313	6.56545e-11	0.856136	0.0109993	CG
1:272678120-272678740	chr1.S_267868177	1	272678524	-0.549454	1.4114e-09	0.685652	0.541453	CG
1:272678120-272678740	chr1.S_267867142	1	272677489	0.498557	2.30272e-12	0.447489	0.632601	CG
1:272723420-272723580	chr1.S_267909631	1	272719345	-0.635293	8.55416e-22	0.850406	0.489362	CG
1:274061060-274061220	chr1.S_269353765	1	274110080	-0.58227	9.36881e-11	0.582394	0.26087	CG
1:275606080-275606220	chr1.S_270707437	1	275468718	0.499939	7.04538e-09	0.489131	0.743303	CG
1:275818420-275819080	chr1.S_271111642	1	275844747	0.772033	2.43011e-08	0.00722892	0.810769	CG
1:275885880-275887060	chr1.S_271001916	1	275726357	0.612328	9.59554e-10	0.0839021	0.833333	CG
1:277603200-277603580	chr3.S_12750033	3	12025618	0.352149	1.2477e-08	0.12758	0.536269	CG
1:277603200-277603580	chr1.S_272835123	1	277643887	-0.455635	4.13278e-08	0.694095	0.22619	CG
1:278051440-278051820	chr1.S_273036187	1	277826725	-0.797548	7.58225e-13	0.81382	0.00550964	CG
1:278609380-278609820	chr1.S_273779930	1	278612845	0.624669	1.04173e-09	0.0297297	0.855422	CG
1:279336180-279336340	chr4.S_5315693	4	6088128	-0.503314	4.43381e-10	0.385417	0.00757576	CG
1:281348800-281349040	chr1.S_283970291	1	289102405	-0.429942	6.0351e-12	0.376059	0.0330589	CG
1:283567840-283568140	chr1.S_278509347	1	283563008	0.498221	1.11202e-08	0.109053	0.536764	CG
1:283713200-283713400	chr1.S_279523416	1	284650533	-0.48002	2.00056e-09	0.794118	0.679831	CG
1:284760620-284760940	chr1.S_279683416	1	284869047	-0.761739	3.04384e-09	0.553232	0.00621118	CG
1:284782920-284783520	chr1.S_279681980	1	284867611	0.471325	2.64979e-09	0.0080429	0.502463	CG
1:285140380-285140640	chr1.S_280192872	1	285309816	0.539493	2.2028e-08	0.00642096	0.733321	CG
1:285214660-285214860	chr1.S_280087823	1	285204587	-0.440358	2.49867e-10	0.88607	0.792952	CG
1:285282040-285282900	chr1.S_280204537	1	285321480	0.785718	1.20852e-27	0.0192743	0.751678	CG
1:285585280-285585480	chr1.S_280581517	1	285707652	0.527501	1.23193e-12	0.489924	0.722222	CG
1:285629780-285630020	chr1.S_280504627	1	285652206	0.65827	1.64643e-22	0.625	0.869159	CG
1:285640440-285640580	chr1.S_280581517	1	285707652	0.464599	2.63054e-09	0.117021	0.744974	CG
1:285702080-285702180	chr1.S_280572122	1	285698257	-0.72302	1.08388e-15	0.837121	0.569048	CG
1:287656060-287656300	chr1.S_283603597	1	288724790	-0.427143	4.39725e-08	0.66436	0.515451	CG
1:288497860-288498240	chr1.S_283352960	1	288486841	-0.608817	4.16351e-14	0.831855	0.04313	CG
1:288647500-288647660	chr1.S_283256520	1	288357900	-0.582063	1.85159e-09	0.285714	0	CG
1:288647500-288647660	chr6.S_152085205	6	156209449	-0.567152	2.31156e-08	0.0661157	0	CG
1:288863400-288863580	chr1.S_283763662	1	288866984	0.662098	1.87923e-11	0.0581395	0.6	CG
1:288950300-288950560	chr1.S_283863306	1	288969155	-0.687045	2.74599e-17	0.755505	0.367781	CG
1:289072180-289072480	chr1.S_283545554	1	288664825	-0.519499	1.67286e-08	0.609524	0.370829	CG
1:289072180-289072480	chr1.S_283206988	1	288306410	-0.607896	3.2471e-09	0.644636	0.414286	CG
1:289630500-289630960	chr1.S_285339673	1	290470929	-0.373919	1.12093e-08	0.75504	0.134224	CG
1:289630500-289630960	chr1.S_283601860	1	288723053	0.514585	6.39509e-12	0.0806916	0.756058	CG
1:289630500-289630960	chr1.S_284488698	1	289618856	0.494394	7.93453e-14	0.107034	0.783784	CG
1:289638600-289638900	chr1.S_284508550	1	289638739	0.533551	1.55691e-10	0.589744	0.75	CG
1:289764720-289764780	chr1.S_285341331	1	290472587	0.57753	3.67932e-08	0.454545	0.80597	CG
1:293101920-293102120	chr1.S_287892809	1	293102360	0.577413	2.92458e-17	0.00520521	0.708861	CG
1:294526040-294526100	chr1.S_289194633	1	294590762	-0.640093	7.40416e-21	0.595506	0.261538	CG
1:294667340-294667720	chr1.S_289219401	1	294615529	-0.551061	3.71556e-09	0.773008	0.568323	CG
1:294667340-294667720	chr1.S_289271192	1	294667525	0.498804	5.06113e-10	0.422855	0.659864	CG
1:294726340-294726940	chr1.S_289280856	1	294677189	0.902989	1.29898e-12	0.00729927	0.825742	CG
1:294901620-294901880	chr2.S_194485806	2	200403477	0.751903	3.34229e-08	0.364358	0.716783	CG
1:294901620-294901880	chr1.S_243020311	1	246674456	-0.769152	3.89982e-08	0.861613	0.639594	CG
1:294901620-294901880	chr3.S_186794303	3	189740101	1.18183	7.58725e-11	0.312801	0.713318	CG
1:295853260-295853700	chr5.S_13647115	5	14011595	0.730609	3.76757e-10	0.440812	0.8736	CG
1:296045860-296046160	chr8.S_52206427	8	52878657	0.545167	1.84384e-08	0.738889	0.824476	CG
1:296472720-296472940	chr1.S_290979166	1	296485652	-0.433481	4.1875e-08	0.85741	0.636095	CG
1:296854220-296854520	chr1.S_291258728	1	296754951	0.449731	2.67744e-10	0.0433839	0.581621	CG
1:297578900-297578960	chr1.S_292078080	1	297593568	0.705384	1.55131e-13	0.416409	0.720114	CG
1:297606000-297606600	chr1.S_292090041	1	297605525	0.683493	6.64141e-11	0.127484	0.484615	CG
1:298192240-298192560	chr1.S_292658943	1	298188794	0.800057	1.55173e-08	0.476845	0.72093	CG
1:298530200-298530280	chr1.S_292994329	1	298532786	0.766075	6.02289e-19	0.384615	0.722222	CG
1:298530960-298531120	chr8.S_159796295	8	164684568	-0.524479	5.58472e-09	0.837607	0.763796	CG
1:300741620-300741860	chr3.S_204470420	3	207765130	-0.396836	1.01063e-08	0.495188	0.152383	CG
1:301730480-301730600	chr9.S_120515852	9	122294013	-0.631996	3.9761e-20	0.380952	0.0238095	CG
1:302626880-302628120	chr1.S_297180887	1	302675994	-0.619663	9.63758e-16	0.768652	0.0104834	CG
1:302806700-302807000	chr4.S_156340983	4	159866456	0.670745	2.27913e-08	0.794971	0.865471	CG
1:303002960-303003360	chr1.S_297510112	1	303002957	-0.802789	6.09258e-25	0.804348	0.100971	CG
1:303244500-303244660	chr5.S_185659517	5	190321519	-0.417685	2.4306e-08	0.583578	0.262172	CG
1:303796860-303796960	chr1.S_164409166	1	166040783	-0.429019	5.08167e-08	0.804348	0.726382	CG
1:303904060-303904620	chr1.S_298412044	1	303907047	0.658411	1.72424e-14	0.352941	0.649165	CG
1:304583160-304583640	chr1.S_299044245	1	304584499	0.47139	2.41093e-09	0.0373533	0.096	CG
1:305291980-305293040	chr1.S_299744960	1	305341386	0.699455	2.51951e-29	0.0482312	0.852725	CG
1:306081940-306082020	chr1.S_300441295	1	306076924	-0.709351	6.22662e-28	0.68	0.010101	CG
1:306970360-306971100	chr1.S_300993479	1	306618707	-0.690748	2.9198e-13	0.75486	0.0457746	CG
2:140260-140900	chr2.S_42349	2	54560	0.702373	2.94128e-17	0.0208644	0.817427	CG
2:179020-179140	chr2.S_165823	2	164637	0.783848	2.46909e-11	0.206338	0.567265	CG
2:208880-209160	chr2.S_655765	2	641555	-0.436339	1.01633e-08	0.813285	0.254329	CG
2:261700-263320	chr2.S_365158	2	361098	0.662603	1.50015e-11	0.167723	0.821545	CG
2:436260-437180	chr9.S_27958462	9	28036129	-0.417713	1.70839e-09	0.762818	0.658622	CG
2:716060-716240	chr10.S_130810764	10	131993732	-0.417437	1.91672e-08	0.311282	0.0524526	CG
2:1305320-1305780	chr2.S_1333852	2	1311520	0.665782	1.13302e-23	0.748691	0.880733	CG
2:1311380-1312140	chr2.S_1329463	2	1307131	0.668739	1.16237e-27	0.0432391	0.810564	CG
2:1430960-1431380	chr2.S_1452498	2	1430964	0.564085	1.37521e-12	0.0338346	0.320975	CG
2:1533320-1533540	chr2.S_1538795	2	1533754	0.524125	1.75122e-11	0.131787	0.457143	CG
2:1925940-1926340	chr2.S_1930555	2	1922277	-0.680315	1.79253e-14	0.86007	0.103175	CG
2:1925940-1926340	chr1.S_293639105	1	299204712	0.856854	3.83217e-08	0.0577206	0.165281	CG
2:2032620-2032800	chr7.S_140104604	7	144659870	-0.36396	7.41201e-09	0.198318	0.0572346	CG
2:3102320-3102840	chr2.S_28405610	2	29829813	-0.44213	7.51372e-12	0.725693	0.334311	CG
2:3126980-3127260	chr2.S_3180334	2	3195963	-0.653882	8.94099e-09	0.825472	0.679775	CG
2:3576480-3576700	chr2.S_3578426	2	3580660	-0.585574	6.56753e-17	0.823529	0.690476	CG
2:4277440-4277500	chr2.S_4298931	2	4276734	-0.590203	4.48315e-17	0.8	0.5601	CG
2:4980540-4980800	chr10.S_144194808	10	144856955	-0.511347	3.93047e-08	0.71875	0.52	CG
2:5014020-5014240	chr2.S_5065676	2	5015327	-0.695192	9.94084e-18	0.835	0.607537	CG
2:5061100-5061600	chr2.S_5116222	2	5057843	0.499757	9.27251e-09	0.707217	0.81218	CG
2:5994680-5994900	chr2.S_6046059	2	5994814	-0.504303	1.46915e-15	0.718971	0.24561	CG
2:6499040-6499100	chr2.S_6582658	2	6508463	-0.660502	7.68722e-15	0.841956	0.571429	CG
2:7288660-7288940	chr2.S_6720822	2	6639762	0.570823	2.00124e-08	0.0195761	0.694915	CG
2:7288660-7288940	chr6.S_93492455	6	96205579	-0.462826	2.19439e-08	0.770701	0.630435	CG
2:7288660-7288940	chr2.S_4888848	2	4860089	-0.417891	2.63114e-08	0.743421	0.620155	CG
2:7401100-7401240	chr2.S_7426071	2	7401637	0.483123	1.99266e-09	0.442802	0.72381	CG
2:7401520-7401720	chr2.S_7413156	2	7388723	-0.680579	1.22525e-24	0.676471	0.116505	CG
2:7401520-7401720	chr2.S_8873169	2	9057326	-0.5301	3.8484e-08	0.695122	0.281705	CG
2:7405200-7405980	chr2.S_7426071	2	7401637	-0.477737	8.57732e-11	0.791219	0.711921	CG
2:7863380-7863680	chr2.S_7666698	2	7658706	0.50509	3.23227e-10	0.424925	0.798851	CG
2:8132040-8132240	chr2.S_7311296	2	7288405	-0.589066	2.38504e-10	0.854015	0.00660419	CG
2:8132040-8132240	chr2.S_7744432	2	7734212	-0.377273	3.93425e-08	0.673267	0	CG
2:8298220-8298460	chr2.S_7963643	2	8149958	-0.889934	7.98334e-25	0.897436	0.012848	CG
2:8307920-8308180	chr2.S_8278578	2	8456944	-0.586628	1.50632e-10	0.538235	0.0302376	CG
2:8323560-8324240	chr2.S_8273277	2	8451643	0.64588	6.38712e-20	0.183525	0.823183	CG
2:8443240-8443700	chr2.S_8273277	2	8451643	-0.631842	2.82249e-21	0.864914	0.205734	CG
2:8776940-8777480	chr2.S_8581282	2	8758774	-0.842474	1.35663e-19	0.736842	0.01222	CG
2:8962400-8962820	chr6.S_31601772	6	33095996	-0.502294	3.82564e-08	0.710148	0.445763	CG
2:9499480-9499740	chr2.S_8899492	2	9074753	-0.53104	2.70937e-08	0.591362	0.0600433	CG
2:9726520-9726820	chr2.S_9551407	2	9728197	-0.447495	1.65398e-09	0.497845	0.240354	CG
2:12303340-12303920	chr1.S_274716256	1	279585459	-0.543701	1.85015e-08	0.778146	0.344092	CG
2:12303340-12303920	chr10.S_132542854	10	133768167	-0.517958	2.11609e-08	0.721429	0.37224	CG
2:12303340-12303920	chr2.S_12016080	2	12307325	0.531475	2.74793e-14	0.110154	0.547334	CG
2:12563700-12564020	chr2.S_12263431	2	12561666	0.703073	3.44399e-27	0.0163934	0.721925	CG
2:12652040-12652440	chr2.S_12197746	2	12494381	0.433106	3.66514e-08	0.230986	0.390086	CG
2:13065220-13065300	chr2.S_12690949	2	12965385	-0.511986	4.89826e-08	0.887636	0.659056	CG
2:13309620-13309900	chr2.S_13012820	2	13304728	0.996431	5.13831e-21	0.0462019	0.778481	CG
2:13756260-13756500	chr2.S_13452745	2	13757226	0.46297	4.53405e-10	0.158703	0.596774	CG
2:14260000-14260120	chr2.S_13999792	2	14302301	0.745223	3.92972e-18	0.473684	0.738462	CG
2:19209480-19209840	chr2.S_17997667	2	19207328	-0.434772	2.16101e-12	0.188763	0.018711	CG
2:19209480-19209840	chr2.S_24449211	2	25739326	-0.445774	4.84459e-08	0.233173	0.0215782	CG
2:20472140-20472200	chr7.S_6217510	7	6584692	0.48846	2.42366e-08	0.475294	0.6	CG
2:20918900-20919260	chr2.S_41148380	2	42908278	-0.751052	2.84644e-08	0.873802	0.813001	CG
2:20918900-20919260	chr2.S_20540620	2	21827042	0.645158	3.50185e-09	0.0307453	0.81877	CG
2:22167960-22168100	chr2.S_20766595	2	22072659	0.580532	2.71292e-08	0	0.404624	CG
2:22635060-22635960	chr2.S_21010747	2	22297131	0.872455	2.16069e-18	0.0110957	0.835143	CG
2:22780960-22781360	chr2.S_21476346	2	22781371	-0.732072	2.01636e-18	0.769163	0.557377	CG
2:22795000-22795240	chr2.S_21274996	2	22580724	0.559928	2.7141e-11	0.0212564	0.840625	CG
2:22825600-22825820	chr2.S_21425457	2	22731455	-0.59409	8.06455e-13	0.666667	0.027027	CG
2:23887220-23887320	chr2.S_22569539	2	23887982	0.850574	1.36716e-14	0.377049	0.678215	CG
2:24825800-24825980	chr7.S_161697170	7	167128272	-0.766186	8.61496e-09	0.639934	0.00460829	CG
2:26407220-26407340	chr2.S_26436161	2	27822990	-0.790154	2.14221e-08	0.829268	0.615385	CG
2:26418720-26419360	chr2.S_25300685	2	26657248	0.771329	3.76681e-09	0.0143369	0.853417	CG
2:27103580-27103740	chr2.S_25741271	2	27115172	-0.581022	1.94825e-10	0.850809	0.365741	CG
2:27587900-27588380	chr2.S_26137443	2	27524041	0.432126	5.25541e-10	0.0325733	0.803993	CG
2:27631900-27632340	chr2.S_26384425	2	27771882	-0.469476	4.93917e-10	0.295775	0.03	CG
2:28155080-28155320	chr2.S_26771872	2	28155165	-0.705148	2.68889e-21	0.510995	0.0704546	CG
2:28157560-28157820	chr6.S_38270500	6	40028586	0.45647	4.16753e-10	0.0099505	0.124841	CG
2:28959920-28960100	chr5.S_211550805	5	217372409	0.458093	1.70441e-08	0.763819	0.835868	CG
2:28978080-28978340	chr2.S_27638357	2	29022531	0.740123	1.75093e-12	0.0641026	0.769231	CG
2:29391240-29391560	chr2.S_27986811	2	29391520	0.766599	1.5095e-11	0.0121574	0.735912	CG
2:29539200-29540180	chr2.S_27999603	2	29404372	-0.682326	4.10027e-10	0.150834	0.00748516	CG
2:31859800-31860300	chr5.S_57957324	5	59730316	0.563403	1.03514e-10	0.561774	0.829071	CG
2:33775320-33775560	chr2.S_32270152	2	33777312	-0.520075	1.00907e-16	0.666667	0.0750469	CG
2:33775580-33775780	chr2.S_32270152	2	33777312	-0.548006	1.03771e-17	0.700877	0.101695	CG
2:33781920-33782780	chr2.S_32493546	2	33983067	0.578727	2.96931e-08	0.343105	0.884787	CG
2:34605460-34605860	chr2.S_33464342	2	34991252	0.419009	1.94728e-09	0.73312	0.795455	CG
2:34605460-34605860	chr2.S_33345079	2	34886409	0.40172	6.27915e-09	0.723982	0.79349	CG
2:34607300-34607780	chr2.S_33078959	2	34610262	0.806692	8.03524e-17	0.301042	0.740602	CG
2:34969160-34969440	chr2.S_32267201	2	33774361	0.64419	1.32878e-09	0.0120482	0.791667	CG
2:37327100-37327680	chr2.S_35880692	2	37362266	0.669806	1.88711e-12	0.716	0.808171	CG
2:37359040-37359520	chr7.S_148083301	7	153336345	0.58905	1.46737e-09	0.571134	0.860915	CG
2:37367280-37367540	chr2.S_35819771	2	37301348	0.759091	1.29674e-09	0.299301	0.58	CG
2:37367280-37367540	chr2.S_36608022	2	38108224	-0.672228	3.70369e-12	0.739403	0.555556	CG
2:37440020-37440620	chr2.S_36564059	2	38064085	0.40776	1.0012e-09	0.0988072	0.796321	CG
2:37440020-37440620	chr2.S_38694305	2	40260257	0.571152	1.33407e-08	0.0644068	0.75583	CG
2:37440020-37440620	chr2.S_34434760	2	36000345	-0.475677	1.87137e-09	0.834705	0.136729	CG
2:37440020-37440620	chr2.S_27892510	2	29300610	-0.633742	2.34454e-08	0.843049	0.154519	CG
2:37440020-37440620	chr2.S_36318508	2	37817107	-0.441755	3.82477e-14	0.824826	0.117084	CG
2:38351300-38352620	chr2.S_37418927	2	38958350	0.38187	1.45268e-08	0.226212	0.431899	CG
2:38351300-38352620	chr2.S_36927464	2	38437380	-0.560091	5.67766e-12	0.776401	0.263022	CG
2:39645280-39645500	chr6.S_156878470	6	161016690	0.48691	4.99896e-09	0.486994	0.644068	CG
2:40625900-40626420	chr2.S_39046734	2	40625227	-0.52512	3.79663e-09	0.825827	0.0793651	CG
2:41773760-41773880	chr8.S_63240442	8	64076308	-0.48444	8.87986e-09	0.856749	0.753363	CG
2:45588740-45589300	chr2.S_43663760	2	45516114	0.441793	1.00547e-09	0.179732	0.759259	CG
2:46292860-46293220	chr2.S_44440692	2	46296538	0.733801	1.85591e-18	0.00582242	0.354167	CG
2:46292860-46293220	chr2.S_44381935	2	46237817	0.479363	4.29148e-08	0.0153257	0.352941	CG
2:46364880-46365420	chr2.S_44552990	2	46383595	0.773393	1.46875e-25	0.0367347	0.811297	CG
2:46554300-46554380	chr8.S_155906622	8	160682711	-0.498641	2.0993e-13	0.283499	0.00780228	CG
2:47126560-47126740	chr10.S_128044154	10	129167663	0.594965	1.0336e-14	0.25	0.541667	CG
2:48068040-48068580	chr2.S_45967604	2	47867191	0.449036	1.39573e-12	0.128149	0.553497	CG
2:48068040-48068580	chr2.S_39427509	2	41024881	-0.374204	2.75676e-08	0.585265	0.20185	CG
2:48470540-48470800	chr2.S_46442615	2	48395842	0.603454	2.28763e-10	0.461538	0.75	CG
2:48470540-48470800	chr2.S_136114900	2	140749597	-0.5178	4.03578e-08	0.801293	0.686971	CG
2:50619960-50620040	chr2.S_48427615	2	50480725	-0.494181	5.19201e-09	0.697674	0.0172414	CG
2:50828780-50828920	chr2.S_48820892	2	50873559	-0.512619	3.44087e-10	0.842105	0.664855	CG
2:51305000-51305280	chr2.S_49302142	2	51355014	-0.539333	4.85536e-09	0.796774	0.621915	CG
2:52541740-52542000	chr2.S_50472008	2	52495167	0.847235	5.26241e-18	0.00495353	0.78961	CG
2:53861640-53862180	chr2.S_54753657	2	56788351	0.462935	3.02128e-08	0.494827	0.804734	CG
2:53861640-53862180	chr10.S_86509944	10	86550547	-0.497359	4.64546e-08	0.869161	0.775867	CG
2:54209680-54210380	chr2.S_52236192	2	54268221	0.723187	2.29492e-09	0.125771	0.814159	CG
2:54443380-54443480	chr2.S_52432981	2	54452456	0.638646	2.36399e-13	0	0.407929	CG
2:54486860-54487280	chr2.S_51809367	2	53850205	-0.714754	3.91367e-09	0.806223	0.059445	CG
2:54607720-54608140	chr2.S_64298422	2	66093661	0.656614	1.2671e-08	0.0240964	0.795173	CG
2:54742700-54743140	chr2.S_52833051	2	54868615	-0.52093	3.13727e-12	0.695318	0.301653	CG
2:54870640-54871080	chr2.S_51329564	2	53372543	0.758015	2.60418e-09	0.0238777	0.77849	CG
2:55359100-55359220	chr2.S_53366278	2	55398099	0.755781	2.04925e-18	0.402597	0.833333	CG
2:55559780-55560040	chr2.S_62289167	2	63886165	-0.44353	1.47284e-08	0.760669	0.0126466	CG
2:55559780-55560040	chr2.S_55559776	2	57608627	-0.653251	4.34349e-08	0.795031	0.0248227	CG
2:57377960-57378020	chr2.S_55303020	2	57354758	0.657199	7.27183e-19	0.521739	0.846688	CG
2:59835060-59835820	chr2.S_57743099	2	59926417	-0.52141	6.65146e-10	0.812643	0.0081266	CG
2:61551920-61552440	chr2.S_59284574	2	61460363	0.873868	1.28875e-37	0.00680787	0.0703125	CG
2:61551920-61552440	chr2.S_59282352	2	61458141	-0.614685	3.97269e-15	0.775183	0.0181269	CG
2:62108860-62109000	chr2.S_59766476	2	61950000	0.730853	3.16651e-12	0.0754986	0.732508	CG
2:65464020-65464220	chr2.S_63670238	2	65463100	0.604189	1.3702e-08	0.702128	0.813333	CG
2:68250280-68250680	chr2.S_64319267	2	66163831	0.435622	6.96089e-09	0.27196	0.844167	CG
2:68250280-68250680	chr2.S_64930340	2	66708219	-0.439496	9.94382e-09	0.873385	0.508724	CG
2:68440780-68440980	chr7.S_158141508	7	163548051	-0.646131	9.08584e-20	0.836364	0.641509	CG
2:68442440-68442880	chr2.S_64612569	2	66402273	0.693433	1.32855e-08	0.180036	0.861345	CG
2:68772680-68773000	chr2.S_66745928	2	68588247	0.715431	2.7697e-08	0.337209	0.538194	CG
2:68772680-68773000	chr2.S_66927392	2	68772060	-0.917987	4.73534e-11	0.865672	0.486486	CG
2:68849720-68850020	chr2.S_66927335	2	68772003	-0.815987	2.86459e-08	0.791667	0.0073196	CG
2:68852860-68853460	chr2.S_67755470	2	69607430	0.56748	1.47962e-09	0.0214375	0.824537	CG
2:68852860-68853460	chr2.S_66745468	2	68587787	0.654209	2.76305e-08	0.0140065	0.817352	CG
2:68880020-68881120	chr2.S_67149968	2	68995327	0.443599	3.80637e-08	0.377684	0.753761	CG
2:72312540-72313060	chr2.S_69706693	2	71575591	0.602753	2.49023e-12	0.159875	0.832335	CG
2:75690720-75691000	chr2.S_73533808	2	75480925	0.849459	1.26689e-16	0.0048117	0.845731	CG
2:76035720-76036280	chr1.S_232862557	1	236466975	-0.653487	4.57988e-08	0.83592	0.729222	CG
2:76035720-76036280	chr2.S_108930658	2	112047540	0.643982	9.89067e-09	0.272727	0.746949	CG
2:76365800-76365960	chr2.S_75256922	2	77319989	-0.689868	6.73547e-14	0.669014	0.0176991	CG
2:76366180-76366600	chr2.S_75256922	2	77319989	-0.55985	1.63184e-09	0.721328	0.0387208	CG
2:76967440-76967560	chr3.S_138773760	3	139486985	-0.379347	1.57631e-08	0.125	0	CG
2:77319840-77319940	chr7.S_51995656	7	53789800	0.532332	1.21067e-14	0.024383	0.484926	CG
2:78169700-78169820	chr7.S_52120664	7	53914709	0.541089	9.45478e-12	0.150582	0.514315	CG
2:78653620-78654000	chr2.S_77392197	2	79384788	0.442862	7.28512e-11	0.186732	0.722777	CG
2:78977960-78978080	chr6.S_60854469	6	63607076	0.604534	4.37092e-08	0.737522	0.832808	CG
2:79038940-79039440	chr2.S_77358754	2	79351255	0.622537	6.24072e-18	0.0105485	0.807744	CG
2:79992060-79992300	chr9.S_153612555	9	156773429	0.519665	1.52906e-08	0.678392	0.803571	CG
2:81379980-81381080	chr2.S_80250368	2	82386212	-0.612785	1.67993e-08	0.770969	0.0148322	CG
2:81379980-81381080	chr2.S_80549236	2	82667413	-0.38891	2.5168e-08	0.73842	0.0116505	CG
2:82899020-82899540	chr5.S_82954033	5	85120802	0.722027	2.17788e-15	0.509496	0.845745	CG
2:82930480-82931080	chr2.S_70559476	2	72419671	-0.643104	2.06893e-09	0.870866	0.176688	CG
2:84982740-84983400	chr2.S_82283303	2	84380935	-0.557512	2.20979e-13	0.76259	0.0926852	CG
2:86024680-86025040	chr2.S_83650058	2	85896441	0.477646	2.76962e-10	0.0943396	0.599349	CG
2:86184400-86184560	chr2.S_84438605	2	86715326	-0.543012	5.38763e-14	0.62069	0.311422	CG
2:87778540-87779440	chr2.S_85903887	2	88186023	0.400215	1.08595e-09	0.147059	0.776824	CG
2:87778540-87779440	chr2.S_84653432	2	86938989	-0.442806	2.85718e-08	0.835593	0.293123	CG
2:87870320-87870480	chr2.S_85516386	2	87778914	-0.581078	9.55679e-15	0.732691	0.4875	CG
2:88161900-88162760	chr2.S_85892530	2	88174666	0.693859	3.41938e-16	0.0107914	0.745614	CG
2:88161900-88162760	chr5.S_2144006	5	2201367	-0.47936	3.51217e-08	0.77447	0.463327	CG
2:89205900-89206400	chr2.S_86767153	2	89151724	-0.659295	3.96859e-24	0.863799	0.0773994	CG
2:90417640-90418460	chr2.S_86767417	2	89151988	-0.883295	1.61015e-19	0.72452	0.00865177	CG
2:91493380-91494160	chr2.S_88090767	2	90461750	0.66489	1.89318e-23	0.0159234	0.760722	CG
2:91596680-91596760	chr2.S_88822274	2	91249483	-0.747803	7.99383e-25	0.740741	0.390097	CG
2:92152900-92153020	chr2.S_90171941	2	92700311	0.801913	4.28016e-11	0.464584	0.696429	CG
2:92191760-92192560	chr2.S_90171941	2	92700311	0.537346	1.91704e-10	0.74928	0.800732	CG
2:92201500-92202040	chr2.S_101267277	2	104168475	0.371781	4.06191e-08	0.0706038	0.210843	CG
2:92201500-92202040	chr2.S_89290401	2	91741529	0.739131	9.43668e-11	0.0174386	0.174312	CG
2:92226020-92227020	chr2.S_103526175	2	106485644	0.47816	3.62369e-09	0.239153	0.78913	CG
2:92664140-92664440	chr9.S_152826881	9	155969836	0.727731	4.49191e-09	0.218519	0.837333	CG
2:92788880-92790540	chr2.S_89988378	2	92449500	0.756928	1.81421e-20	0.389319	0.810075	CG
2:92812560-92814160	chr2.S_90255118	2	92788918	0.634371	1.34801e-13	0.112916	0.760994	CG
2:92812560-92814160	chr2.S_105557764	2	108528723	0.465215	4.54646e-08	0.107143	0.773944	CG
2:93432240-93432900	chr2.S_127093416	2	131242869	-0.516829	2.42556e-08	0.848126	0.120503	CG
2:94282840-94283420	chr2.S_93813686	2	96481538	-0.964759	3.63748e-10	0.749549	0.00510204	CG
2:94546580-94547120	chr2.S_96905769	2	99762179	0.760934	3.61311e-18	0.0331263	0.80274	CG
2:94676020-94676380	chr2.S_86767563	2	89152134	-0.379764	3.4706e-08	0.781818	0.0128205	CG
2:94676020-94676380	chr2.S_101328069	2	104230939	-0.407834	4.98027e-08	0.784573	0.0140245	CG
2:95496580-95496820	chr2.S_144984511	2	149550061	0.684944	3.17561e-08	0.0082238	0.8125	CG
2:95837080-95837620	chr2.S_57646401	2	59829721	-0.8423	1.75321e-08	0.722603	0.00821918	CG
2:96710920-96712060	chr2.S_80548708	2	82666885	0.380451	3.80297e-08	0.612634	0.718497	CG
2:97830400-97830920	chr2.S_88979610	2	91429036	0.516117	1.26906e-08	0.168139	0.770304	CG
2:97830400-97830920	chr2.S_96922692	2	99779100	-0.790705	3.38172e-12	0.845714	0.709881	CG
2:97831520-97832020	chr2.S_89321542	2	91772670	0.667434	1.07631e-11	0.405694	0.779018	CG
2:97831520-97832020	chr2.S_96922692	2	99779100	-0.787175	4.72399e-19	0.842017	0.752044	CG
2:98247420-98247900	chr2.S_96840752	2	99695933	-0.323297	1.76475e-09	0.44655	0.275996	CG
2:98554860-98555620	chr2.S_95377918	2	98246666	-0.833544	3.06585e-23	0.835661	0.0237861	CG
2:99680060-99681060	chr2.S_95377918	2	98246666	-0.876472	7.69472e-25	0.836135	0.0133333	CG
2:101579460-101579660	chr2.S_98656000	2	101490353	-0.788226	6.77823e-12	0.62963	0.00458716	CG
2:102045240-102045880	chr2.S_100092168	2	102962035	0.452622	1.3652e-08	0.00849858	0.813291	CG
2:103641100-103641580	chr2.S_102302078	2	105222831	-0.453926	1.74209e-09	0.80786	0.711982	CG
2:103641100-103641580	chr2.S_103964637	2	106907809	0.741644	2.12411e-14	0.0333333	0.792746	CG
2:103641100-103641580	chr2.S_123174373	2	127224505	0.487262	2.1989e-08	0.71875	0.789883	CG
2:104644660-104644900	chr2.S_101754804	2	104665767	-0.488509	1.03008e-09	0.864815	0.77551	CG
2:104770840-104771280	chr2.S_102040804	2	104960525	0.708348	2.06528e-08	0.102703	0.748151	CG
2:104770840-104771280	chr2.S_101846991	2	104766734	-0.633933	8.0449e-17	0.816038	0.529857	CG
2:106289480-106290200	chr2.S_102900022	2	105826977	-0.475762	1.33125e-08	0.803917	0.538462	CG
2:106289480-106290200	chr2.S_106286208	2	109326739	-0.647515	2.78747e-08	0.838175	0.678669	CG
2:106289480-106290200	chr2.S_108932138	2	112049020	0.59455	3.90578e-08	0.0127859	0.742996	CG
2:106630620-106630920	chr2.S_103964544	2	106907716	-0.763363	2.68211e-19	0.880062	0.391885	CG
2:106781620-106782300	chr2.S_102904430	2	105831385	-0.471655	3.68582e-08	0.781903	0.724507	CG
2:106781620-106782300	chr2.S_103818275	2	106767632	-0.598974	4.63612e-12	0.793651	0.726103	CG
2:106800480-106800820	chr2.S_104041257	2	106984555	0.553316	1.43549e-10	0.490569	0.672131	CG
2:106916820-106917160	chr2.S_103963126	2	106906298	0.444326	8.66257e-09	0.0167598	0.693233	CG
2:107985940-107986400	chr4.S_9019003	4	9867673	0.687101	1.79513e-14	0.0145631	0.666667	CG
2:107985940-107986400	chr2.S_103027178	2	105957371	-0.532541	1.98349e-10	0.758621	0.151982	CG
2:107985940-107986400	chr2.S_110425912	2	113586410	-0.444592	6.05719e-09	0.760173	0.162304	CG
2:108411000-108412060	chr2.S_110653939	2	113819298	0.44538	2.76373e-09	0.0463195	0.147959	CG
2:108539260-108539800	chr9.S_153612912	9	156773786	0.433856	2.24667e-09	0.695735	0.801467	CG
2:108539260-108539800	chr1.S_5047615	1	5161378	-0.685661	3.59132e-08	0.839004	0.763734	CG
2:108539260-108539800	chr9.S_153606480	9	156767354	0.856932	4.58571e-09	0.521097	0.774266	CG
2:108913420-108913820	chr3.S_7688940	3	6841641	-0.630716	3.31494e-18	0.821469	0.705819	CG
2:110343920-110344260	chr2.S_90171412	2	92699782	0.608811	1.30611e-09	0.664452	0.802168	CG
2:110343920-110344260	chr2.S_107287390	2	110315624	-0.441898	3.88476e-10	0.828571	0.751715	CG
2:110568520-110568900	chr3.S_138384782	3	139084923	-0.793558	2.29386e-08	0.825894	0.644258	CG
2:110568520-110568900	chr3.S_178527950	3	181352143	-0.553214	4.78223e-08	0.820926	0.644258	CG
2:110640940-110641760	chr2.S_107790090	2	110850086	-0.441261	3.5164e-11	0.816534	0.72441	CG
2:111233660-111233900	chr2.S_107851082	2	110930858	-0.627164	1.08556e-10	0.838547	0.00671141	CG
2:111233660-111233900	chr2.S_90041296	2	92568605	-0.574645	4.0479e-08	0.838384	0.00917431	CG
2:111709860-111710100	chr2.S_108815376	2	111911070	0.563251	2.22894e-13	0.25	0.498345	CG
2:112422400-112422680	chr2.S_109145320	2	112295272	0.5678	2.60547e-10	0.00761905	0.794118	CG
2:112680480-112680600	chr2.S_109492068	2	112622494	-0.607034	1.31132e-12	0.82	0.670635	CG
2:112680480-112680600	chr2.S_109545452	2	112675874	-0.746637	2.33702e-08	0.851564	0.716234	CG
2:112680480-112680600	chr2.S_109576113	2	112707529	0.673432	9.18256e-10	0.447088	0.736476	CG
2:112681080-112681900	chr2.S_120019458	2	124007727	-0.431768	1.68385e-08	0.794195	0.695899	CG
2:112681080-112681900	chr2.S_111479261	2	114733687	-0.722239	1.85409e-11	0.812849	0.703456	CG
2:112681080-112681900	chr2.S_110824974	2	114014780	-0.424604	4.8542e-08	0.762513	0.700201	CG
2:116024480-116024860	chr2.S_109000662	2	112116438	-0.798312	1.61458e-14	0.84589	0.152642	CG
2:118217460-118217680	chr2.S_114898136	2	118190011	-0.562946	5.00155e-13	0.782837	0.586754	CG
2:118621740-118621900	chr2.S_115064297	2	118362965	-0.607114	1.83544e-14	0.755556	0.6	CG
2:118764240-118764480	chr2.S_115367057	2	118665841	0.800018	2.87995e-28	0.131579	0.840634	CG
2:118993660-118994760	chr2.S_114884207	2	118176082	-0.415271	3.00985e-08	0.771755	0.0169173	CG
2:119376840-119377500	chr8.S_48413736	2	119307919	0.877349	2.50351e-31	0.04717	0.866134	CG
2:119405260-119406000	chr2.S_111133742	2	114362289	0.533654	1.55118e-09	0.0101886	0.827514	CG
2:120067200-120067620	chr4.S_9019003	4	9867673	0.56073	1.23329e-09	0.207175	0.778261	CG
2:120067200-120067620	chr2.S_111136393	2	114364940	-0.399754	1.61716e-08	0.798611	0.695015	CG
2:120067720-120067900	chr2.S_110806161	2	113983791	-0.448242	1.08206e-09	0.827957	0.706801	CG
2:120067720-120067900	chr4.S_9019003	4	9867673	0.543475	4.76434e-08	0.0344929	0.798648	CG
2:120068100-120068440	chr2.S_116169148	2	120066059	0.396174	2.73184e-09	0.0814604	0.233681	CG
2:120538380-120539200	chr2.S_110822572	2	114012378	0.805689	2.38585e-09	0.0757806	0.800944	CG
2:120540300-120541040	chr2.S_114023614	2	117282879	0.722111	1.21691e-09	0.0628633	0.811239	CG
2:120540300-120541040	chr2.S_128507238	2	132674792	0.63758	2.28184e-11	0.112981	0.839585	CG
2:120566540-120567000	chr2.S_129615053	2	133775769	0.489474	1.66533e-08	0.52105	0.78125	CG
2:120566540-120567000	chr2.S_89271674	2	91720626	0.567892	4.14166e-08	0.50463	0.754679	CG
2:120566540-120567000	chr2.S_113577268	2	116867639	-0.593416	4.25287e-09	0.82365	0.626308	CG
2:120681840-120681940	chr2.S_115063663	2	118362331	0.692883	2.78217e-24	0	0.356766	CG
2:120681840-120681940	chr2.S_116720625	2	120619601	-0.646526	7.838e-18	0.659864	0.162791	CG
2:120682240-120682740	chr2.S_99894737	2	102762916	-0.632679	5.00323e-09	0.642462	0.394106	CG
2:120693620-120693800	chr2.S_117847808	2	121777692	-0.638456	3.08416e-09	0.750881	0.0295359	CG
2:121233600-121233860	chr2.S_117058708	2	120956792	-0.733576	1.26793e-31	0.917582	0.18465	CG
2:121348180-121348880	chr2.S_119296560	2	123266145	0.382813	1.1274e-08	0.0103538	0.614919	CG
2:121348180-121348880	chr2.S_117722580	2	121648923	0.522572	1.24975e-17	0.00826948	0.589291	CG
2:121600760-121600900	chr2.S_117663024	2	121590787	0.578867	2.69697e-10	0.534483	0.757077	CG
2:121752740-121753440	chr2.S_117735419	2	121663603	-0.443776	1.16925e-12	0.842052	0.762976	CG
2:121752740-121753440	chr2.S_100940054	2	103823306	0.540736	8.30758e-10	0.0292533	0.816762	CG
2:121850280-121850540	chr2.S_117921338	2	121851243	0.73448	1.32224e-12	0.25	0.513889	CG
2:121850280-121850540	chr2.S_103964754	2	106907926	-0.467054	4.61188e-08	0.620811	0.444444	CG
2:122792440-122792660	chr2.S_118910354	2	122896720	0.657957	2.0619e-12	0.634509	0.798969	CG
2:123132520-123133120	chr2.S_119283956	2	123253544	0.805231	2.39483e-22	0.0100689	0.854093	CG
2:123907000-123907680	chr2.S_120131759	2	124123451	-0.485485	8.33168e-09	0.837515	0.77918	CG
2:124723820-124724260	chr2.S_121583834	2	125605581	-0.505662	1.41546e-09	0.679967	0.582483	CG
2:124803000-124803080	chr2.S_125916178	2	130048025	-0.689063	5.23332e-13	0.85124	0.666667	CG
2:125771240-125771600	chr2.S_159688055	2	164330367	-0.41575	4.0708e-09	0.841956	0.786673	CG
2:125771240-125771600	chr2.S_110822572	2	114012378	0.649319	7.48915e-10	0.0194842	0.821043	CG
2:126103100-126103300	chr10.S_37287119	10	38416000	0.432723	2.05309e-08	0.384977	0.65896	CG
2:126103100-126103300	chr3.S_65486172	3	65628275	0.584267	3.85652e-14	0.310724	0.643836	CG
2:126280840-126281400	chr2.S_122248917	2	126275870	-0.745642	1.10962e-18	0.828399	0.506579	CG
2:126489160-126490300	chr2.S_122248917	2	126275870	-0.812237	3.07068e-26	0.834069	0.0153748	CG
2:126883320-126883840	chr2.S_109527357	2	112657781	0.501617	1.23549e-09	0.017329	0.715768	CG
2:126883320-126883840	chr2.S_127673471	2	131852883	0.489796	2.12556e-08	0.00791557	0.71564	CG
2:127598880-127599460	chr2.S_125809599	2	129943384	-0.378403	2.05245e-08	0.685057	0.309739	CG
2:130082760-130083720	chr2.S_127093416	2	131242869	0.479019	3.22517e-09	0.0095865	0.690697	CG
2:130190200-130190340	chr2.S_120352966	2	124320016	0.66721	3.29113e-15	0.0251188	0.71875	CG
2:130945140-130946220	chr2.S_127093330	2	131242783	-0.780752	4.57186e-10	0.797814	0.00661521	CG
2:130963600-130964820	chr2.S_126581885	2	130713780	0.874887	1.15156e-10	0.00672646	0.796061	CG
2:130974620-130975680	chr2.S_126580975	2	130712870	0.502234	5.37252e-09	0.678418	0.788815	CG
2:130980020-130981160	chr2.S_109809324	2	112935831	0.52381	4.30848e-08	0.0102686	0.8133	CG
2:132210840-132211500	chr2.S_128045328	2	132211555	0.647465	1.69401e-17	0.0309514	0.570605	CG
2:132210840-132211500	chr2.S_127718326	2	131897736	-0.584853	2.06743e-09	0.7	0.45211	CG
2:132542120-132542660	chr2.S_129262307	2	133411167	-0.666651	1.51897e-15	0.850684	0.00919118	CG
2:134312820-134313000	chr7.S_26598648	7	27706845	-0.830564	3.9148e-08	0.917808	0.803279	CG
2:134687680-134688200	chr2.S_132082565	2	136243345	0.700455	1.03088e-08	0.0954342	0.55671	CG
2:134687680-134688200	chr2.S_130740295	2	134905888	0.719516	4.05937e-08	0.108248	0.538776	CG
2:134687680-134688200	chr2.S_130536369	2	134700188	0.547832	4.4335e-14	0.217689	0.627178	CG
2:134687680-134688200	chr2.S_111315346	2	114558567	-0.403358	7.20725e-09	0.663493	0.360731	CG
2:134698660-134699340	chr2.S_55560527	2	57609378	0.350406	1.72409e-08	0.651256	0.731056	CG
2:134698660-134699340	chr2.S_130747011	2	134912604	-0.427573	8.9186e-12	0.764113	0.671917	CG
2:136025620-136025840	chr2.S_196534874	2	202911268	-0.607293	4.918e-17	0.689922	0.242024	CG
2:137493180-137494080	chr2.S_133616794	2	137629420	-1.04991	1.03413e-10	0.725125	0.339794	CG
2:138342040-138342140	chr6.S_150076214	6	154171715	-0.670176	8.28477e-09	0.871007	0.583005	CG
2:138391600-138392180	chr2.S_134833534	2	138885503	0.771202	1.11677e-10	0.0111111	0.767742	CG
2:138476280-138476620	chr2.S_136113971	2	140748668	-0.389311	7.41926e-10	0.801183	0.654655	CG
2:138527580-138527860	chr2.S_134492514	2	138532073	0.467337	2.8532e-08	0.572536	0.734834	CG
2:138527580-138527860	chr2.S_134633148	2	138681846	-0.635424	7.79271e-20	0.815385	0.606061	CG
2:138547420-138548640	chr2.S_134633148	2	138681846	0.658925	9.28597e-25	0.00735183	0.787879	CG
2:139562280-139562400	chr2.S_135659487	2	140279409	-0.779911	4.41883e-19	0.844444	0.136673	CG
2:139593860-139594320	chr2.S_135326567	2	139388858	0.567651	1.19409e-09	0.733918	0.856342	CG
2:140015960-140016500	chr2.S_142915191	2	147396635	0.506473	9.43124e-10	0.761364	0.843612	CG
2:140846040-140846700	chr2.S_133893860	2	137908152	-0.73743	2.07373e-14	0.784015	0.22093	CG
2:140846040-140846700	chr2.S_134493450	2	138533009	0.450238	2.80382e-09	0.156933	0.39286	CG
2:140851320-140851580	chr2.S_136271353	2	140902994	0.541684	1.86062e-10	0.618825	0.755396	CG
2:140903240-140903420	chr2.S_136348938	2	140977721	-0.786512	2.71668e-24	0.712707	0.0117509	CG
2:141449560-141449940	chr2.S_136271410	2	140903051	0.730668	9.41785e-09	0.0912409	0.830508	CG
2:141623760-141624080	chr2.S_136841968	2	141510076	0.703296	7.78381e-23	0.707071	0.863954	CG
2:142413200-142413300	chr2.S_137649973	2	142402536	-0.720736	4.70856e-22	0.831761	0.577353	CG
2:142696420-142696920	chr2.S_128565290	2	132745250	0.806853	3.41084e-11	0.0093985	0.855322	CG
2:143351900-143351980	chr2.S_138562283	2	143341341	1.03615	2.11892e-18	0.4625	0.797117	CG
2:143787320-143787500	chr4.S_158146955	4	161598428	0.518202	2.43199e-08	0.658915	0.75102	CG
2:144887080-144887660	chr2.S_84077480	2	86322021	0.659289	2.3737e-08	0.0311111	0.869452	CG
2:145210120-145210960	chr2.S_140751620	2	145546716	-0.67237	2.5423e-09	0.796748	0.0257069	CG
2:145218460-145218540	chr2.S_140390755	2	145208122	-0.578627	2.94639e-15	0.891892	0.0242433	CG
2:145458280-145458360	chr4.S_240116091	4	245534702	0.468962	5.06117e-08	0	0.222222	CG
2:145989980-145990280	chr2.S_111315470	2	114558691	0.547216	3.4396e-09	0.780255	0.836698	CG
2:146005780-146006080	chr2.S_142982498	2	147463907	-0.443098	1.619e-09	0.821185	0.0136364	CG
2:146667680-146667880	chr2.S_142218081	2	146701917	-0.479156	7.51895e-11	0.820527	0.00701971	CG
2:147094180-147094360	chr2.S_142620686	2	147081966	0.439322	2.03989e-08	0.0446429	0.798565	CG
2:147094180-147094360	chr2.S_142859518	2	147340969	-0.448103	3.55105e-08	0.827273	0.0508475	CG
2:147153220-147154420	chr2.S_141596209	2	146379941	0.837504	5.3418e-13	0.00818554	0.739569	CG
2:147205720-147206000	chr1.S_32157278	1	32432155	0.482663	3.67646e-08	0.417472	0.691948	CG
2:147205720-147206000	chr2.S_142700580	2	147173916	0.468548	9.1656e-10	0.454545	0.703704	CG
2:147535280-147535440	chr2.S_144482407	2	149031508	0.645571	1.59157e-09	0.567164	0.8	CG
2:147592160-147592280	chr8.S_170223878	8	175457750	-0.846807	9.06715e-09	0.891566	0.779221	CG
2:149878560-149878900	chr5.S_77701179	5	79981249	0.41868	4.99572e-09	0.0363636	0.854776	CG
2:152289420-152289500	chr2.S_148111873	2	152741217	0.662181	9.4941e-13	0.525926	0.8	CG
2:154434420-154434980	chr2.S_149340759	2	153924895	-0.456349	5.2515e-09	0.79878	0.194362	CG
2:154502120-154503080	chr2.S_149341393	2	153925529	0.755065	2.40851e-09	0.014985	0.827297	CG
2:155097160-155097240	chr2.S_150339932	2	154939605	0.580458	1.00308e-08	0.362374	0.735394	CG
2:158904600-158904840	chr2.S_116170828	2	120067739	-0.694083	2.70471e-08	0.841625	0.126518	CG
2:160222920-160223480	chr2.S_155387583	2	160065987	0.841105	1.48763e-32	0.00889548	0.803245	CG
2:160973880-160974460	chr2.S_160782451	2	165392252	0.647444	1.51833e-10	0.406828	0.744565	CG
2:161145820-161145980	chr2.S_163680330	2	168389494	-0.461458	2.57981e-08	0.516807	0.0196078	CG
2:161145820-161145980	chr2.S_158862512	2	163470106	-0.481146	3.48048e-08	0.56151	0.013606	CG
2:161145820-161145980	chr2.S_156719909	2	161361715	0.592579	8.30079e-13	0	0.207547	CG
2:161548880-161549740	chr2.S_156194398	2	160889749	0.692237	1.43083e-13	0.00575587	0.771807	CG
2:161883280-161883900	chr2.S_157213858	2	161854986	-0.511518	5.96925e-11	0.673771	0.0685921	CG
2:162707940-162708120	chr2.S_158453787	2	163081916	-0.659791	2.2607e-11	0.707792	0.0404412	CG
2:163986880-163987280	chr2.S_159354880	2	164020713	-0.535642	9.97407e-12	0.744093	0.513043	CG
2:164396420-164397420	chr2.S_159413937	2	164080431	0.388667	1.66941e-08	0.127507	0.690107	CG
2:164396420-164397420	chr2.S_160805125	2	165414925	-0.766156	1.76879e-21	0.817255	0.137011	CG
2:166823380-166824320	chr2.S_162609116	2	167242570	0.633521	1.38369e-08	0.171244	0.803301	CG
2:168258320-168258660	chr2.S_163564777	2	168259949	-0.953946	2.21203e-12	0.871432	0.674488	CG
2:168258320-168258660	chr2.S_63665594	2	65458457	0.485127	3.44315e-08	0.554217	0.697738	CG
2:170635980-170636600	chr2.S_165835835	2	170606814	0.887584	1.59379e-17	0.035533	0.79622	CG
2:170756300-170758060	chr2.S_165872991	2	170643970	0.728388	1.45152e-10	0.0112588	0.809397	CG
2:171271620-171272380	chr2.S_165262826	2	170014484	-0.610999	1.35791e-08	0.755945	0.154472	CG
2:172031220-172031660	chr6.S_161550186	6	165732625	0.698293	3.66046e-08	0.00410748	0.711039	CG
2:172031220-172031660	chr2.S_167238008	2	172065356	-0.445019	9.52432e-10	0.76884	0.109532	CG
2:172273320-172274520	chr2.S_167438301	2	172273903	0.827591	2.73633e-27	0.00993377	0.761603	CG
2:172685420-172685540	chr2.S_167506426	2	172345503	-0.586632	1.31656e-09	0.873874	0.75	CG
2:172786860-172787280	chr2.S_167849542	2	172695168	0.814734	1.15464e-18	0.00618557	0.758811	CG
2:172800940-172801180	chr9.S_149972051	9	153107395	0.554832	9.55537e-16	0.692982	0.858156	CG
2:174409520-174409740	chr2.S_169728744	2	174563904	-0.675099	5.19076e-20	0.777936	0.142975	CG
2:174409520-174409740	chr3.S_63779546	3	63809890	0.70681	5.69492e-26	0.00938086	0.324161	CG
2:174547800-174548460	chr2.S_169733839	2	174568998	-0.628553	1.59246e-13	0.818557	0.666667	CG
2:174547800-174548460	chr2.S_179807653	2	185227140	0.512854	5.12783e-08	0.435754	0.760855	CG
2:175976420-175976740	chr2.S_171254647	2	175999893	-0.859091	9.6127e-10	0.792342	0.00493423	CG
2:176553920-176554200	chr4.S_77392819	4	80218294	-0.449139	2.08095e-09	0.588376	0.399174	CG
2:177358820-177359780	chr2.S_173389187	2	178204265	0.696246	4.19867e-09	0.314663	0.823392	CG
2:177363940-177364120	chr2.S_172490154	2	177303545	0.487127	5.6006e-09	0.463487	0.689904	CG
2:177639780-177640920	chr2.S_178095777	2	183514636	0.391107	1.33753e-08	0.0277078	0.525328	CG
2:177639780-177640920	chr2.S_173641651	2	178466260	-0.487522	3.04427e-10	0.549256	0.300098	CG
2:177639780-177640920	chr2.S_172793581	2	177605639	-0.743917	7.14404e-14	0.875958	0.401554	CG
2:177690980-177691280	chr2.S_172598368	2	177436950	-0.520851	1.3284e-10	0.697963	0.127119	CG
2:177712400-177713820	chr2.S_171748266	2	176572274	0.468368	1.12517e-08	0.072643	0.557164	CG
2:177712400-177713820	chr2.S_171737019	2	176561010	-0.456672	3.81522e-08	0.670679	0.121152	CG
2:178304660-178305660	chr2.S_173611789	2	178436402	0.681837	1.52239e-10	0.0196239	0.793268	CG
2:178305680-178305800	chr2.S_173611789	2	178436402	0.660915	3.975e-09	0.694515	0.900819	CG
2:178490020-178490360	chr2.S_174293603	2	179132170	0.609051	2.34681e-08	0.0391061	0.724379	CG
2:178490860-178491140	chr2.S_174105517	2	178928203	0.835357	9.57942e-10	0.0771968	0.811245	CG
2:178961880-178962660	chr2.S_174340456	2	179172561	0.413205	1.37261e-08	0.0546875	0.177066	CG
2:178961880-178962660	chr2.S_174103200	2	178925886	-0.886416	4.54594e-14	0.834746	0.113372	CG
2:180367100-180367460	chr2.S_169308909	2	174134822	0.831044	3.97945e-09	0.332915	0.837866	CG
2:180651620-180652400	chr2.S_169147270	2	173967539	0.803217	1.28633e-08	0.0302613	0.838356	CG
2:181464400-181464700	chr2.S_169538072	2	174368902	0.466731	3.45056e-08	0.169425	0.555556	CG
2:181903580-181904020	chr2.S_176644955	2	181908097	-0.758476	2.46764e-22	0.393064	0.00975819	CG
2:181988200-181988920	chr2.S_176726246	2	181988531	0.619085	8.74821e-09	0.0513274	0.188395	CG
2:181990680-181990860	chr2.S_176726681	2	181988966	-0.405621	9.12398e-10	0.746297	0.602649	CG
2:182097600-182098060	chr2.S_176745203	2	182007486	0.650342	7.96537e-13	0.516129	0.705508	CG
2:182098920-182099280	chr2.S_176829189	2	182097069	0.743318	1.63223e-09	0.235897	0.701852	CG
2:182139200-182139540	chr2.S_176726246	2	181988531	0.788124	4.32042e-13	0.0740741	0.802041	CG
2:182139200-182139540	chr2.S_176726149	2	181988434	-0.561863	6.32371e-12	0.853162	0.72973	CG
2:183366460-183366620	chr2.S_177946742	2	183363954	0.461621	4.6399e-10	0.48	0.804878	CG
2:184465820-184466580	chr2.S_179080482	2	184528625	-0.875844	1.84777e-14	0.8061	0.117967	CG
2:184805360-184805460	chr1.S_167029570	1	168741816	-0.553231	8.6107e-10	0.867892	0.62069	CG
2:184936440-184936600	chr6.S_154084782	6	158269601	-0.499187	2.64381e-08	0.373128	0.0858603	CG
2:185590580-185590840	chr5.S_11090572	5	11416528	0.866407	3.71673e-08	0.477612	0.679361	CG
2:188674960-188675560	chr2.S_183133112	2	188647228	0.635851	4.60921e-11	0.768859	0.838193	CG
2:193914160-193914400	chr8.S_19584065	8	20280935	-0.55611	2.67306e-09	0.803646	0.0806383	CG
2:194517000-194517380	chr2.S_188874326	2	194518425	0.515331	7.02957e-15	0.408333	0.571116	CG
2:194587840-194587920	chr2.S_50950952	2	52987526	-0.413994	2.067e-08	0.736264	0.551929	CG
2:197253220-197253440	chr2.S_191442479	2	197196304	-0.600915	5.53837e-09	0.348728	0.0049505	CG
2:197445160-197445940	chr10.S_142406629	10	143207299	-0.506494	2.50556e-10	0.768473	0.644518	CG
2:197445160-197445940	chr10.S_142589163	10	143361471	0.527314	3.27666e-08	0.620645	0.724138	CG
2:197445160-197445940	chr2.S_191664245	2	197418581	-0.622615	6.48352e-15	0.769912	0.623377	CG
2:198050040-198050140	chr2.S_192345616	2	198091092	0.53398	9.4215e-09	0.656533	0.753846	CG
2:198702640-198702880	chr2.S_192868178	2	198703576	0.672274	2.05257e-19	0.0410959	0.205213	CG
2:201505240-201505400	chr1.S_276309046	1	281230751	0.531526	3.5176e-08	0.720588	0.794872	CG
2:201595300-201595520	chr2.S_195289228	2	201509779	0.56502	2.94981e-11	0.566535	0.76506	CG
2:202379700-202380140	chr9.S_38906741	9	40486184	0.390812	4.01037e-08	0.538029	0.669125	CG
2:203182340-203182480	chr2.S_196648878	2	203040920	-0.484394	5.44802e-13	0.699807	0.5241	CG
2:204947060-204947700	chr2.S_198436704	2	204943686	-0.409559	4.80723e-08	0.244156	0.0979931	CG
2:205397700-205397780	chr2.S_198819308	2	205354888	0.525703	4.82799e-10	0.618831	0.771195	CG
2:205677940-205678560	chr2.S_199163016	2	205687257	0.535042	7.63948e-12	0.103372	0.565356	CG
2:205722480-205722580	chr2.S_199344420	2	205869239	0.766763	1.1384e-08	0.557894	0.806283	CG
2:206102300-206102540	chr2.S_200909201	2	207465957	-0.458998	1.29202e-08	0.75	0.00735294	CG
2:206102300-206102540	chr2.S_199896237	2	206402945	-0.790319	2.01185e-10	0.876845	0.0127139	CG
2:206102940-206103780	chr2.S_199589698	2	206100332	-0.824832	1.10858e-46	0.719668	0.10749	CG
2:206800280-206800520	chr2.S_200091948	2	206598608	-0.63306	1.51614e-16	0.818182	0.623611	CG
2:206926440-206926680	chr2.S_200091364	2	206598024	0.461512	3.42198e-10	0.124498	0.301023	CG
2:207292780-207293240	chr2.S_201261598	2	207829834	0.624306	1.86754e-08	0.345587	0.745054	CG
2:207759220-207760040	chr2.S_200747636	2	207293004	-0.554288	1.17229e-08	0.822394	0.0925955	CG
2:209024980-209025120	chr7.S_19419592	7	20132930	-0.482826	4.53078e-10	0.131579	0.00588235	CG
2:209652320-209652480	chr2.S_203055975	2	209646148	-0.387419	1.11753e-08	0.764286	0.681818	CG
2:209870860-209871200	chr2.S_203301211	2	209871867	-0.486275	6.80823e-09	0.580318	0.366013	CG
2:210392560-210393200	chr2.S_203714214	2	210285207	0.546305	1.49233e-10	0.126769	0.784902	CG
2:210392560-210393200	chr2.S_204171430	2	210701431	-0.699412	4.15809e-09	0.827817	0.724832	CG
2:210568560-210568720	chr3.S_22958141	3	22424483	-0.559281	4.38849e-08	0.632467	0.35	CG
2:210853440-210853800	chr2.S_204293260	2	210851730	0.386415	1.44929e-08	0.0110811	0.66474	CG
2:211356380-211356480	chr2.S_204695196	2	211261076	-0.564001	1.00062e-11	0.758621	0.590537	CG
2:213345800-213346900	chr2.S_206625381	2	213470847	0.794443	3.74082e-13	0.234852	0.864251	CG
2:215280980-215281400	chr2.S_208436815	2	215283711	0.584329	3.62507e-08	0.0243902	0.332039	CG
2:215496280-215496440	chr2.S_208654062	2	215486933	0.682262	1.10578e-11	0.409099	0.787094	CG
2:215595240-215595760	chr2.S_208618247	2	215453576	0.471165	5.92828e-09	0.631862	0.823138	CG
2:215596040-215596620	chr2.S_208654155	2	215487026	-0.580381	1.39344e-11	0.873239	0.376658	CG
2:215869580-215869820	chr2.S_209109184	2	215955865	-0.700573	6.10573e-15	0.423942	0.182796	CG
2:216329280-216329900	chr2.S_209478247	2	216335981	-0.520906	2.92412e-14	0.81382	0.658049	CG
2:216663880-216665360	chr2.S_209927000	2	216763338	-0.415477	1.35375e-09	0.84713	0.729379	CG
2:216663880-216665360	chr2.S_209818676	2	216677587	0.596252	1.42002e-21	0.085359	0.841882	CG
2:216663880-216665360	chr2.S_207839517	2	214683668	-0.539475	3.01989e-08	0.859831	0.773539	CG
2:216663880-216665360	chr2.S_209823646	2	216682557	-0.486964	4.03964e-08	0.85668	0.763441	CG
2:217204820-217204880	chr2.S_210391759	2	217204661	-0.447586	3.27686e-09	0.737468	0.415541	CG
2:217596360-217596680	chr2.S_210789304	2	217596472	-0.496118	2.14539e-14	0.700515	0.301833	CG
2:217640540-217640640	chr2.S_210866057	2	217673195	0.522041	3.57117e-09	0.47619	0.681334	CG
2:217674680-217675340	chr2.S_210875622	2	217682742	0.49282	1.98339e-12	0.553535	0.71597	CG
2:217674680-217675340	chr2.S_210789991	2	217597159	-0.67992	7.63546e-09	0.846154	0.640523	CG
2:218604440-218604720	chr8.S_93432283	8	95245006	-0.65548	1.54123e-17	0.096828	0.0169968	CG
2:219964760-219965100	chr2.S_213168708	2	219969473	-0.632639	1.21639e-19	0.626943	0.189975	CG
2:220383800-220384160	chr2.S_213586812	2	220385285	-0.495691	2.65559e-08	0.609475	0.269912	CG
2:221072200-221072840	chr2.S_214298504	2	221070634	0.543366	1.39903e-10	0.0515594	0.882201	CG
2:222128440-222128800	chr2.S_215285950	2	222129449	0.415936	1.5654e-09	0.463415	0.635058	CG
2:222400320-222400720	chr2.S_215644369	2	222481249	0.427365	8.42743e-12	0.114427	0.273504	CG
2:222482140-222482340	chr2.S_215556494	2	222398750	-0.550612	2.15956e-17	0.614262	0.303797	CG
2:223802760-223802920	chr2.S_216934129	2	223721658	-0.546452	1.05223e-08	0.831461	0.55	CG
2:225122080-225123020	chr2.S_218583466	2	225331192	-0.726777	5.30868e-09	0.835363	0.215565	CG
2:225598120-225598420	chr2.S_217332514	2	224110272	0.576401	2.58711e-08	0.670886	0.832442	CG
2:226782400-226782940	chr5.S_24714253	5	25232195	0.51305	3.02611e-08	0.736364	0.809237	CG
2:227548360-227548820	chr2.S_220764290	2	227550743	0.388041	2.67202e-08	0.0416667	0.101523	CG
2:229447520-229448680	chr2.S_222435379	2	229465471	-0.408066	1.8643e-08	0.8209	0.00663913	CG
2:229447520-229448680	chr2.S_222649363	2	229673326	-0.465109	4.77481e-10	0.837037	0.00688567	CG
2:232638620-232639280	chr2.S_225650443	2	232640783	0.785942	3.43501e-10	0.154529	0.629156	CG
2:233654780-233655240	chr2.S_226679230	2	233701944	-0.640834	9.57351e-09	0.743781	0.0137767	CG
2:234254660-234254840	chr2.S_228081943	2	235097065	0.688389	6.40952e-10	0.201209	0.862089	CG
2:235060780-235060860	chr2.S_228046549	2	235060739	0.634152	7.64021e-14	0.44553	0.810811	CG
2:235365800-235366300	chr2.S_228345717	2	235406360	0.461373	1.25491e-09	0.0190528	0.174877	CG
2:235365800-235366300	chr2.S_228396384	2	235352210	-0.770216	5.14712e-11	0.745902	0.0340909	CG
2:235792460-235792700	chr1.S_183842539	1	185912199	-0.422673	1.06404e-08	0.540541	0.0223249	CG
2:236059600-236060120	chr2.S_228800475	2	235869136	0.627536	4.2336e-10	0.0182549	0.850221	CG
2:236328300-236329000	chr2.S_229983454	2	237080536	0.539	1.21925e-09	0.181818	0.776882	CG
2:236567940-236568320	chr2.S_229678403	2	236785371	-0.537959	3.45974e-09	0.907218	0.816723	CG
2:236783200-236783540	chr2.S_229702580	2	236809629	0.494084	1.86469e-11	0.0640441	0.733974	CG
2:237080600-237080720	chr5.S_199786283	5	205105951	-0.800193	1.15419e-12	0.303554	0.00726392	CG
2:237363960-237364320	chr2.S_229999254	2	237096396	0.475519	1.5812e-09	0.391111	0.75	CG
2:237363960-237364320	chr2.S_230357107	2	237363901	0.554717	2.27688e-17	0.45171	0.777926	CG
2:237885560-237885840	chr2.S_230866963	2	237885663	0.508444	1.91081e-09	0.607843	0.773622	CG
2:237899160-237899600	chr2.S_230884979	2	237904173	0.632114	4.69969e-13	0.0112994	0.757042	CG
2:237934660-237935060	chr9.S_45186692	9	47085154	0.521691	3.248e-08	0.644567	0.758242	CG
2:237934660-237935060	chr9.S_42219743	9	43946575	0.54387	3.96554e-12	0.61753	0.792821	CG
2:239297860-239298040	chr2.S_232405369	2	239308640	0.755785	4.63156e-12	0.00451525	0.730202	CG
2:239404260-239404660	chr2.S_232515216	2	239418287	-0.594885	1.21111e-16	0.726359	0.461031	CG
2:239404260-239404660	chr2.S_232502499	2	239405569	1.00419	3.64652e-12	0.0769073	0.64	CG
2:239550320-239550600	chr2.S_232584976	2	239491664	0.515224	1.16499e-09	0.00978282	0.650558	CG
2:239550320-239550600	chr2.S_232361461	2	239264741	-0.432386	2.38237e-09	0.713555	0.0157981	CG
2:239550320-239550600	chr2.S_233686584	2	240574068	-0.714843	4.15397e-08	0.856631	0.0376344	CG
2:239550320-239550600	chr2.S_232371151	2	239274430	-0.765598	9.53305e-10	0.89939	0.0376344	CG
2:240021940-240022220	chr2.S_233178628	2	240073008	-0.672593	1.04419e-08	0.288366	0.0464554	CG
2:240323120-240323360	chr2.S_233426693	2	240320718	-0.642459	9.72055e-21	0.70572	0.0142886	CG
2:240563100-240563440	chr2.S_233676285	2	240563772	-0.507875	2.76086e-10	0.639036	0.011015	CG
2:240633920-240634020	chr5.S_150200303	5	153729860	-0.500657	2.95436e-08	0.965517	0.901327	CG
2:241118400-241119020	chr2.S_236966550	2	241118901	-0.826529	1.2696e-13	0.777157	0.0140449	CG
2:241406640-241407180	chr5.S_197960616	5	203231197	0.658639	7.68152e-09	0.566983	0.733711	CG
2:242454580-242455140	chr2.S_234026270	2	242169940	0.788848	3.26078e-15	0.0112835	0.856041	CG
3:128220-129120	chr3.S_891671	3	91805	0.720269	2.31481e-24	0.00871731	0.806298	CG
3:570000-570120	chr3.S_1304189	3	570545	0.581283	1.40348e-08	0	0.666667	CG
3:808240-809260	chr3.S_1535719	3	821831	-0.526692	1.80806e-08	0.835953	0.0135794	CG
3:1818480-1818580	chr9.S_100997767	9	104453623	-0.678551	3.24113e-09	0.0714286	0	CG
3:1927940-1928000	chr3.S_2683971	3	1930596	-0.792447	3.5655e-12	0.742961	0.571947	CG
3:1955780-1956360	chr3.S_2728511	3	2001280	1.04542	2.68059e-15	0.0571429	0.669903	CG
3:1955780-1956360	chr3.S_3516501	3	2749844	-0.586372	6.43725e-09	0.717613	0.643123	CG
3:2189720-2190280	chr3.S_3107062	3	2357791	-0.51507	7.62437e-09	0.716578	0.334426	CG
3:2189720-2190280	chr3.S_2957322	3	2202524	0.62765	8.29976e-16	0.00821918	0.542654	CG
3:2632960-2633480	chr3.S_3399526	3	2632895	-0.645498	1.20541e-08	0.7657	0.54348	CG
3:2632960-2633480	chr9.S_141475891	9	144125742	-0.600879	1.50755e-08	0.780447	0.553846	CG
3:2926180-2926320	chr5.S_158392012	5	162137324	-0.609532	6.2444e-11	0.285575	0.00609756	CG
3:3246620-3247000	chr3.S_3925292	3	3181469	-0.601964	9.3578e-21	0.830455	0.707689	CG
3:3905160-3905460	chr6.S_134457924	6	138542097	-0.600621	4.89434e-14	0.583333	0.0262254	CG
3:5507320-5507380	chr3.S_111204212	3	97142681	-0.544866	2.10561e-12	0.389277	0	CG
3:5956520-5956640	chr3.S_6792056	3	6001262	-0.471714	7.25604e-10	0.753378	0.025641	CG
3:6841660-6841900	chr3.S_7671358	3	6824063	0.670693	1.60178e-16	0.116248	0.553941	CG
3:7988620-7989100	chr3.S_8746913	3	7987523	-0.528713	1.19312e-14	0.778452	0.184868	CG
3:9072680-9072920	chr3.S_9774118	3	9052251	0.895227	1.59298e-20	0.498238	0.869565	CG
3:11502280-11502420	chr3.S_12189847	3	11500662	0.535441	1.53068e-11	0.0887483	0.666667	CG
3:11502280-11502420	chr4.S_239212171	4	244601527	-0.55951	2.92444e-08	0.771616	0.610294	CG
3:12561240-12561760	chr3.S_13276144	3	12560128	-0.599694	3.24807e-09	0.748768	0.0149038	CG
3:12989960-12990140	chr3.S_13696774	3	12986547	0.640243	5.24495e-12	0.370253	0.787234	CG
3:13251460-13251800	chr3.S_13993115	3	13253176	-0.588865	1.68669e-14	0.824424	0.730897	CG
3:14537140-14537300	chr4.S_67876212	4	70471127	-0.592396	1.72093e-08	0.164132	0.0273973	CG
3:15018680-15019020	chr1.S_32836032	1	33115251	-0.44484	1.3754e-09	0.838436	0.742984	CG
3:15354040-15354560	chr3.S_16035747	3	15354083	0.930113	2.13539e-13	0.181502	0.753247	CG
3:16735660-16736340	chr3.S_17398466	3	16735371	0.637492	1.37824e-12	0.0230584	0.752748	CG
3:17359700-17359900	chr3.S_18003668	3	17358515	-0.512103	3.72622e-10	0.749681	0.562763	CG
3:17631560-17632540	chr3.S_18416244	3	17790300	-0.590924	8.59554e-12	0.781767	0.599323	CG
3:18019960-18020280	chr3.S_18720308	3	18085106	0.462019	6.88693e-11	0.0523284	0.168588	CG
3:18649320-18649400	chr3.S_19100324	3	18484531	-0.766388	1.66084e-10	0.516667	0.00641052	CG
3:18649320-18649400	chr3.S_21847547	3	21312671	-0.508985	2.50229e-08	0.176471	0.0060241	CG
3:19131160-19131480	chr3.S_19667468	3	19080270	-0.828064	8.03822e-12	0.897965	0.0477032	CG
3:19337300-19338140	chr1.S_39046928	1	39397484	0.405917	4.88236e-09	0.376258	0.466037	CG
3:19868820-19869480	chr3.S_20581752	3	20007668	0.515888	1.22625e-09	0.0268666	0.365689	CG
3:19868820-19869480	chr3.S_20426462	3	19846527	0.658618	1.29434e-10	0.00747134	0.334161	CG
3:19868820-19869480	chr3.S_20409607	3	19829672	-0.908157	3.94482e-10	0.795666	0.0923213	CG
3:19966180-19966660	chr3.S_20409607	3	19829672	-0.796304	1.01487e-08	0.814035	0.119383	CG
3:19966180-19966660	chr3.S_20440837	3	19860901	0.394718	3.49489e-08	0.00978916	0.324488	CG
3:20069660-20069760	chr10.S_134718542	10	135967492	0.741427	3.4043e-08	0.516285	0.738854	CG
3:20368080-20368400	chr3.S_20704440	3	20126365	-0.711498	2.64834e-13	0.466743	0.00578035	CG
3:21807440-21807800	chr3.S_22346182	3	21836180	-0.720124	1.7169e-27	0.775315	0.0215678	CG
3:28230480-28230780	chr3.S_27819584	3	27408264	0.465542	4.42531e-09	0.0869565	0.483051	CG
3:28624100-28624560	chr3.S_29011213	3	28625050	-0.597149	1.24547e-15	0.605634	0.347919	CG
3:31628620-31629120	chr3.S_32240153	3	31836832	0.479356	1.44014e-09	0.460674	0.652632	CG
3:31628620-31629120	chr3.S_31805381	3	31401894	-0.581971	2.4457e-11	0.672273	0.587912	CG
3:31628620-31629120	chr3.S_53533468	3	53415978	0.803643	9.64844e-09	0.0531708	0.625228	CG
3:31842740-31843220	chr3.S_26079549	3	25571482	-0.458808	5.07697e-08	0.68536	0.578431	CG
3:32045440-32045900	chr3.S_32401733	3	32003634	0.490716	4.9309e-08	0.696666	0.819767	CG
3:32077020-32077500	chr3.S_159936922	3	161551692	0.852857	2.33826e-12	0.360489	0.869338	CG
3:32785040-32785360	chr3.S_33128700	3	32750754	-0.517193	1.24211e-09	0.8272	0.010101	CG
3:34367480-34368220	chr3.S_34669864	3	34374174	0.666765	1.05175e-10	0.241636	0.774293	CG
3:35206640-35206760	chr3.S_55807369	3	55751449	-0.655648	3.05519e-08	0.817627	0.48661	CG
3:35652540-35652820	chr3.S_47850740	3	47624812	0.389477	1.60017e-08	0.345348	0.664179	CG
3:35652540-35652820	chr3.S_33971939	3	33614190	0.406773	5.37328e-09	0.353712	0.627841	CG
3:35689820-35690500	chr3.S_48981474	3	48775907	0.820475	1.2876e-09	0.618123	0.80683	CG
3:38197240-38197540	chr3.S_48490240	3	48283213	-0.559632	1.4702e-08	0.744444	0.518072	CG
3:38197240-38197540	chr3.S_37360324	3	37115547	-0.441461	5.52456e-10	0.658363	0.43337	CG
3:38201820-38202520	chr3.S_38430922	3	38196017	0.843606	2.8383e-26	0.00890585	0.861413	CG
3:40091400-40091580	chr3.S_40528049	3	40090493	0.785672	7.72025e-10	0.216867	0.646905	CG
3:40535960-40536100	chr3.S_40924036	3	40534909	-0.411916	4.61488e-09	0.775	0.649111	CG
3:41247000-41247200	chr3.S_40936172	3	40547045	0.584807	1.29856e-10	0.00992991	0.862745	CG
3:41247000-41247200	chr3.S_44095478	3	43571151	-0.525017	4.52438e-08	0.884373	0.782393	CG
3:41303100-41303580	chr3.S_43659473	3	43115770	-0.444742	1.25116e-08	0.802859	0.046875	CG
3:41303100-41303580	chr3.S_58873200	3	58881366	-0.437809	2.52865e-08	0.819832	0.0492424	CG
3:42765560-42766440	chr3.S_40522031	3	40084475	-0.791766	4.48797e-09	0.831956	0.736915	CG
3:42765560-42766440	chr3.S_43200274	3	42649380	0.466834	4.91846e-08	0.2151	0.746127	CG
3:42787600-42788180	chr3.S_43230424	3	42679501	0.806402	1.80073e-27	0.00710904	0.769614	CG
3:42989640-42990080	chr3.S_47207744	3	46997104	1.14329	1.65781e-11	0.0468525	0.812698	CG
3:43102100-43102200	chr3.S_41265484	3	40877100	-0.628126	3.61696e-15	0.436893	0.0161522	CG
3:43829860-43829980	chr3.S_44337108	3	43825211	0.643913	3.69056e-21	0.611536	0.784	CG
3:43830720-43831440	chr3.S_46175829	3	45760674	0.704096	1.06639e-10	0.0195412	0.865426	CG
3:43837640-43838220	chr3.S_44061922	3	43538863	0.552758	1.06172e-12	0.0275382	0.870331	CG
3:43938120-43939300	chr5.S_9247386	5	9591165	0.673546	1.18081e-13	0.720534	0.798344	CG
3:43938120-43939300	chr10.S_144614933	10	145314665	-0.566462	2.14293e-08	0.834043	0.771835	CG
3:45636140-45636600	chr3.S_56933135	3	56888906	-1.24834	1.73963e-10	0.868182	0.789809	CG
3:49220380-49221260	chr3.S_48493746	3	48286719	0.746496	1.37987e-11	0.0040787	0.757494	CG
3:49220380-49221260	chr3.S_49249314	3	49045257	0.685536	1.56046e-15	0.00425532	0.775081	CG
3:49220380-49221260	chr3.S_48929787	3	48724653	0.442593	1.7454e-08	0.00785855	0.776581	CG
3:49220380-49221260	chr3.S_46177572	3	45762417	-0.600983	7.01151e-10	0.802345	0.00896089	CG
3:49493300-49493440	chr4.S_68651073	4	71332181	0.589306	2.25803e-10	0.715713	0.822683	CG
3:51121060-51121400	chr3.S_51137288	3	50965468	-0.736223	6.19324e-12	0.867225	0.464937	CG
3:51540640-51541180	chr3.S_51715866	3	51566064	0.90185	3.55892e-11	0.26	0.798519	CG
3:53348100-53348260	chr3.S_52242968	3	52125254	0.641861	9.9599e-10	0.5625	0.765332	CG
3:53834280-53835340	chr3.S_54119630	3	54004991	-0.534759	2.14435e-08	0.833698	0.037644	CG
3:53840280-53841380	chr3.S_53689485	3	53568491	-0.446118	1.00635e-10	0.82043	0.760458	CG
3:53840280-53841380	chr3.S_55029485	3	54949989	0.497917	1.23097e-12	0.730117	0.796407	CG
3:53840280-53841380	chr3.S_54118626	3	54004011	0.500293	3.11411e-09	0.0466835	0.784071	CG
3:54138640-54139120	chr3.S_54287858	3	54174975	-0.609057	3.63948e-16	0.545	0.0209677	CG
3:55835600-55836420	chr3.S_56282825	3	56241711	0.484256	1.20076e-08	0.0321782	0.856397	CG
3:55835600-55836420	chr3.S_60571144	3	60610391	0.416746	3.57437e-08	0.414612	0.85551	CG
3:57205640-57206920	chr3.S_57096903	3	57058672	0.384354	1.01936e-08	0.0130618	0.813394	CG
3:57216620-57217540	chr3.S_55374483	3	55295046	1.08153	2.34963e-13	0.0740364	0.851602	CG
3:57216620-57217540	chr3.S_57089632	3	57051401	0.404504	4.14013e-09	0.648641	0.869677	CG
3:57404120-57404300	chr3.S_57550943	3	57512197	0.745274	1.01462e-18	0.532563	0.818182	CG
3:57437840-57438420	chr3.S_57478009	3	57437760	0.469756	1.48516e-09	0.24359	0.625974	CG
3:57538080-57538440	chr3.S_57528083	3	57488813	0.560322	3.15209e-16	0.0103093	0.845996	CG
3:57539360-57539760	chr3.S_57551525	3	57512779	0.737275	5.17938e-21	0.0428571	0.818447	CG
3:58306520-58306660	chr3.S_58305008	3	58305379	-0.525165	1.11069e-11	0.856115	0.745455	CG
3:58535980-58538240	chr3.S_58481582	3	58481437	-0.575458	1.2222e-10	0.424556	0.0682117	CG
3:58535980-58538240	chr3.S_58686729	3	58690252	0.39818	2.55743e-08	0.0342173	0.0937676	CG
3:58565780-58566320	chr3.S_58669773	3	58669972	0.479117	1.10795e-12	0.559028	0.75	CG
3:58565780-58566320	chr3.S_59813014	3	59845941	0.424127	2.11116e-08	0.136619	0.722863	CG
3:58651620-58652600	chr3.S_32035340	3	31629066	0.353835	1.08843e-08	0.173621	0.8125	CG
3:58651620-58652600	chr3.S_58482914	3	58482769	-0.385403	2.62159e-09	0.823529	0.244622	CG
3:58651620-58652600	chr3.S_58654209	3	58654416	-0.502906	2.99057e-08	0.83963	0.664234	CG
3:58651620-58652600	chr3.S_58882361	3	58890742	0.553241	4.61331e-10	0.0922242	0.803922	CG
3:59509480-59509640	chr9.S_7955999	9	7558979	0.496632	2.18816e-10	0.6875	0.774883	CG
3:61720220-61720900	chr3.S_60695222	3	60733707	-0.37546	1.30342e-08	0.840457	0.779053	CG
3:61720220-61720900	chr3.S_63949105	3	64043829	0.696714	1.40889e-11	0.0172772	0.831812	CG
3:62191960-62192900	chr3.S_53048179	3	52940248	0.672421	1.55173e-09	0.0430532	0.865255	CG
3:62577280-62577560	chr3.S_69856152	3	70151936	-0.714936	1.56152e-08	0.421045	0.00440537	CG
3:62695040-62695300	chr3.S_62604215	3	62651659	0.763655	1.55135e-10	0.031746	0.224304	CG
3:63578880-63579320	chr3.S_66949179	3	67157291	-0.990521	1.96338e-12	0.868596	0.0113805	CG
3:63578880-63579320	chr5.S_152567393	5	156276340	-0.514027	5.52895e-09	0.220807	0.00819822	CG
3:63764880-63765000	chr3.S_63782163	3	63812505	0.901009	1.32194e-09	0.0342392	0.872104	CG
3:65092580-65092760	chr3.S_64853176	3	64989215	-0.766984	2.86316e-14	0.877551	0.0699588	CG
3:65648860-65649120	chr3.S_65485926	3	65628029	-0.815132	1.79082e-26	0.760311	0.330332	CG
3:65648860-65649120	chr3.S_60532725	3	60569789	0.435078	3.47049e-08	0.0808824	0.631601	CG
3:65648860-65649120	chr3.S_65736478	3	65888268	-0.488564	6.68941e-10	0.694048	0.139117	CG
3:65989700-65989880	chr3.S_54117486	3	54002871	-0.434118	4.97663e-08	0.758114	0.412133	CG
3:66486440-66486580	chr3.S_66312613	3	66519244	-0.811801	3.1694e-23	0.84466	0.5667	CG
3:67624800-67625740	chr3.S_67702239	3	67933989	0.424293	1.1681e-10	0.702673	0.767721	CG
3:67624800-67625740	chr3.S_65504798	3	65646901	0.633571	1.22776e-15	0.640203	0.762411	CG
3:67624800-67625740	chr3.S_67404275	3	67612323	0.428624	6.37087e-10	0.703784	0.776786	CG
3:67865660-67866200	chr1.S_258800347	1	263441987	0.41773	1.30791e-08	0.544484	0.696721	CG
3:67865660-67866200	chr3.S_67417270	3	67625233	0.517217	1.70213e-10	0.435783	0.698571	CG
3:67871760-67872060	chr3.S_67696168	3	67927918	-0.460884	2.08336e-08	0.731707	0.608696	CG
3:70036480-70036800	chr3.S_69799602	3	70095465	-0.715535	1.67311e-24	0.868788	0.00781713	CG
3:70059360-70059640	chr3.S_69854703	3	70150487	-0.647458	1.73774e-19	0.8	0.117485	CG
3:71108980-71109360	chr3.S_73001973	3	73352652	1.05902	2.89718e-15	0.0486486	0.873508	CG
3:71108980-71109360	chr3.S_110219077	3	96133827	-0.798564	6.4898e-10	0.92284	0.866902	CG
3:71109620-71110100	chr3.S_66978864	3	67186973	0.639899	1.01541e-11	0.00983607	0.768953	CG
3:71350260-71351260	chr3.S_71995785	3	72346366	-0.790367	1.0364e-08	0.832803	0.749655	CG
3:71350260-71351260	chr3.S_78961625	3	79222651	0.958733	4.07776e-12	0.0231451	0.755267	CG
3:72169860-72169960	chr3.S_107014024	3	92969390	-1.02031	5.57826e-13	0.79251	0.0833333	CG
3:72263480-72263620	chr6.S_153786791	6	157967691	0.720958	1.3829e-08	0.674959	0.815789	CG
3:72303800-72304100	chr3.S_71125214	3	71382352	0.844227	1.19735e-15	0.319084	0.659897	CG
3:72837040-72837340	chr3.S_80555437	3	80853065	0.844687	2.95393e-18	0.00816327	0.856164	CG
3:74565480-74566460	chr3.S_73097394	3	73491218	-0.923663	8.71064e-17	0.870575	0.0531228	CG
3:75067620-75068320	chr3.S_71873824	3	72227366	0.732988	3.54947e-20	0.029872	0.896282	CG
3:75490440-75490860	chr4.S_197919029	4	202238028	0.433694	7.64111e-10	0.760479	0.849212	CG
3:76742520-76743240	chr3.S_68196292	3	68434355	0.412718	4.98327e-10	0.382916	0.776699	CG
3:77183320-77183640	chr3.S_85659614	3	113590405	0.552535	1.1936e-10	0.0193939	0.869444	CG
3:77183320-77183640	chr3.S_63177996	3	63228637	0.466417	1.62414e-08	0.020979	0.867925	CG
3:77183320-77183640	chr3.S_68057558	3	68295562	0.475217	1.7083e-12	0.0211828	0.886387	CG
3:78110760-78110840	chr3.S_5440087	3	4602276	0.550286	1.67507e-11	0.633193	0.824008	CG
3:78211060-78212640	chr3.S_54469246	3	54362100	0.625983	1.98879e-10	0.0530506	0.372429	CG
3:78211060-78212640	chr3.S_79486827	3	79784077	-0.735977	2.49098e-17	0.839638	0.315307	CG
3:78246160-78246860	chr3.S_122684836	3	122983484	0.504519	1.34573e-08	0.0793451	0.640113	CG
3:78818880-78819840	chr3.S_82017826	3	82340037	0.70893	1.57404e-12	0.101779	0.817179	CG
3:78853440-78854340	chr3.S_82202838	3	82526446	0.726929	1.92209e-17	0.0246305	0.803957	CG
3:78903960-78904920	chr3.S_81076597	3	81383312	-0.804182	8.12934e-19	0.80188	0.0208083	CG
3:79160400-79161260	chr3.S_101959696	3	87910260	0.629161	1.28375e-08	0.135657	0.738572	CG
3:79908320-79908440	chr1.S_181623312	1	183601801	0.793317	1.42895e-08	0.274944	0.909636	CG
3:80349000-80349320	chr3.S_82253340	3	82576941	0.65507	6.51294e-13	0.441103	0.693453	CG
3:81732940-81733500	chr1.S_265169204	1	269980295	0.739079	8.99232e-14	0.466772	0.811268	CG
3:82083260-82084580	chr3.S_75956341	3	76204900	-0.779169	5.32229e-09	0.79956	0.0893316	CG
3:82120920-82121880	chr3.S_68058548	3	68296552	0.613209	1.55332e-08	0.02834	0.865864	CG
3:82168600-82168680	chr3.S_79196676	3	79460192	0.827997	1.76232e-12	0.441176	0.787045	CG
3:82337680-82338720	chr3.S_93084460	3	106053026	-0.497111	1.02157e-10	0.65917	0.0494822	CG
3:82337680-82338720	chr8.S_155906872	8	160682961	0.529679	1.32145e-08	0.0167444	0.117052	CG
3:82340000-82341060	chr3.S_67697035	3	67928785	-0.453423	2.91572e-08	0.826502	0.773964	CG
3:82340000-82341060	chr3.S_60780370	3	60820841	0.392117	3.35275e-08	0.115847	0.814383	CG
3:82340000-82341060	chr3.S_82017826	3	82340037	0.649176	9.60827e-10	0.109457	0.805857	CG
3:83498900-83499340	chr3.S_64190437	3	64285129	-0.452092	2.46518e-08	0.872774	0.822514	CG
3:83498900-83499340	chr3.S_80555437	3	80853065	0.767263	3.82779e-16	0.0461923	0.849918	CG
3:83498900-83499340	chr3.S_123055192	3	123434935	0.644619	4.6282e-10	0.0536102	0.849315	CG
3:83684800-83685320	chr3.S_82883691	3	83293566	0.650753	1.27822e-09	0.716641	0.823689	CG
3:84487740-84487800	chr3.S_76476834	3	76730333	-0.758875	1.92472e-14	0.884615	0.586207	CG
3:85252000-85252900	chr10.S_126533776	10	127558611	0.969765	1.72945e-08	0.0305547	0.179257	CG
3:85252000-85252900	chr3.S_80868025	3	81178496	-0.778376	7.34856e-20	0.731784	0.123352	CG
3:85266340-85267120	chr3.S_112749962	3	98743519	-0.714269	1.24708e-14	0.792806	0.0679518	CG
3:85284440-85285000	chr3.S_82818229	3	83161840	-0.773695	4.25594e-18	0.789004	0.21911	CG
3:88101380-88101520	chr1.S_24411184	1	24778697	0.536896	2.55888e-08	0.810345	0.890691	CG
3:88434500-88434620	chr3.S_109173891	3	95099370	-0.926263	2.10472e-09	0.872247	0.0478408	CG
3:88434500-88434620	chr3.S_123151070	3	123492477	-0.516476	2.13085e-08	0.824868	0.0406612	CG
3:89076340-89076900	chr3.S_107672530	3	93606667	0.406273	1.76775e-09	0.0789777	0.173596	CG
3:89076340-89076900	chr3.S_102943150	3	88851998	-0.73011	7.1423e-18	0.814685	0.0965938	CG
3:89707040-89707720	chr3.S_99520392	3	99559896	-0.382737	3.91232e-09	0.706388	0.5125	CG
3:90435540-90436620	chr3.S_106337608	3	92248264	-0.533559	1.601e-08	0.847383	0.100696	CG
3:90435540-90436620	chr3.S_87341263	3	111915014	0.517629	3.42076e-08	0.103605	0.845888	CG
3:90435540-90436620	chr3.S_72848406	3	73198605	-0.783109	4.26213e-08	0.895058	0.154573	CG
3:90443180-90444280	chr3.S_70162517	3	70391882	0.647649	6.33857e-09	0.122893	0.869774	CG
3:90687940-90688880	chr3.S_74131595	3	74370056	1.10166	3.4829e-15	0.0678295	0.857824	CG
3:91860500-91861420	chr3.S_106486401	3	92415689	-0.722212	1.97558e-21	0.833466	0.065586	CG
3:91868440-91869420	chr3.S_106486401	3	92415689	-0.64095	3.52696e-20	0.840646	0.071576	CG
3:92490660-92491540	chr3.S_106937711	3	92893148	0.855107	4.32516e-16	0.0391061	0.8	CG
3:92506800-92507720	chr3.S_106387208	3	92304174	-0.8572	2.79048e-08	0.791134	0.0156729	CG
3:92536360-92536920	chr3.S_111345583	3	97283066	-0.592198	4.64487e-08	0.785014	0.0977706	CG
3:92537480-92537580	chr3.S_106504290	3	92505896	0.944224	2.78082e-09	0.277778	0.625397	CG
3:93524780-93524860	chr3.S_107577508	3	93523239	0.600517	1.20501e-08	0.563859	0.818182	CG
3:93971080-93971940	chr3.S_107785354	3	93655334	0.465671	3.61011e-09	0.779736	0.835395	CG
3:95021160-95021600	chr3.S_109176927	3	95102406	-0.737244	2.13213e-27	0.6725	0.249704	CG
3:96129020-96129120	chr3.S_110218922	3	96133672	-0.571955	1.29338e-12	0.763305	0.580645	CG
3:96437380-96437440	chr3.S_110563569	3	96475875	-0.703914	4.47696e-27	0.950515	0.71541	CG
3:96518800-96519280	chr3.S_111345583	3	97283066	-0.740351	1.08473e-12	0.780711	0.0120724	CG
3:96518800-96519280	chr3.S_110514295	3	96427124	-0.533321	2.58398e-11	0.732308	0.0111125	CG
3:96518800-96519280	chr4.S_60925924	4	63338714	0.627088	2.80827e-09	0.00550964	0.625953	CG
3:97219160-97220240	chr3.S_111193433	3	97131906	-0.455279	1.83065e-08	0.788158	0.360297	CG
3:100145580-100146600	chr3.S_112759116	3	98753016	-0.956392	4.60271e-27	0.87215	0.0879966	CG
3:100505980-100506280	chr3.S_99521563	3	99561067	-0.421752	6.48127e-09	0.737353	0.656353	CG
3:100892940-100893200	chr3.S_112793553	3	98786585	-0.573381	1.03807e-08	0.859312	0.185185	CG
3:102146980-102147720	chr3.S_54802082	3	54718459	-0.506018	4.5603e-09	0.789088	0.159545	CG
3:104075640-104076200	chr3.S_95267105	3	103862681	0.596747	3.92468e-14	0.0207824	0.789576	CG
3:104262260-104262940	chr3.S_67884610	3	68116089	-0.647567	2.93051e-09	0.80601	0.264789	CG
3:104276860-104277280	chr3.S_94624194	3	104549765	-0.768863	3.45003e-23	0.856649	0.0607213	CG
3:105972680-105972860	chr3.S_93081735	3	106050301	-0.749055	1.96445e-23	0.869863	0.538255	CG
3:106436540-106437560	chr3.S_112759520	3	98753420	0.579268	3.40158e-09	0.0138889	0.718434	CG
3:106436540-106437560	chr3.S_92816648	3	106303159	-0.750261	9.44148e-25	0.83654	0.0264151	CG
3:106801620-106802120	chr3.S_111564811	3	97503333	0.911012	6.27738e-19	0.0556294	0.817098	CG
3:107040560-107041320	chr3.S_122516972	3	122816565	-0.42238	1.51578e-08	0.774071	0.0129479	CG
3:107040560-107041320	chr3.S_139226003	3	139962867	0.400726	4.15917e-08	0.00902731	0.74813	CG
3:107270260-107270380	chr3.S_91519638	3	107589301	-0.463812	2.3231e-08	0.807692	0.666667	CG
3:107473720-107474220	chr3.S_91482285	3	107677650	-0.596992	1.17901e-10	0.82447	0.0131647	CG
3:107473720-107474220	chr3.S_137520180	3	138214128	0.390549	1.49656e-08	0.00970874	0.315877	CG
3:107577340-107578520	chr3.S_91520331	3	107589994	0.549054	1.30289e-13	0.0540971	0.750256	CG
3:108135680-108136560	chr3.S_90450060	3	108783125	0.569528	3.60659e-12	0.494186	0.804101	CG
3:108153440-108154460	chr3.S_110218824	3	96133574	-0.670586	1.38522e-11	0.838448	0.145729	CG
3:109761520-109761680	chr3.S_54802082	3	54718459	-0.52779	1.65622e-08	0.196775	0.0089419	CG
3:110171780-110172060	chr3.S_93084460	3	106053026	0.513558	5.27637e-09	0.05	0.277228	CG
3:112397620-112397720	chr4.S_201119250	4	205512650	-0.507972	5.37016e-14	0.217573	0.0110501	CG
3:112618040-112618280	chr3.S_58904851	3	58921366	-0.467465	1.77435e-09	0.642336	0.0145455	CG
3:112625980-112626580	chr3.S_48101682	3	47874541	0.729004	3.776e-10	0.426797	0.811153	CG
3:112795200-112795520	chr3.S_107621106	3	93566821	0.536192	1.20422e-09	0.0527475	0.901235	CG
3:112795780-112795980	chr3.S_112759520	3	98753420	0.670311	6.3725e-11	0.0473645	0.833333	CG
3:115598960-115599240	chr1.S_171062067	1	172961358	0.593166	1.45501e-08	0.137681	0.596154	CG
3:115761560-115762780	chr3.S_115904261	3	116225541	0.640618	1.95221e-23	0.0332547	0.782915	CG
3:116118460-116118860	chr3.S_114874226	3	115222360	-0.57449	1.15391e-08	0.556866	0.198727	CG
3:116119340-116119940	chr3.S_114877623	3	115225757	-0.800413	1.00825e-13	0.739004	0.0194558	CG
3:116119340-116119940	chr3.S_107372100	3	113913971	0.377761	2.28033e-08	0.0120667	0.0989074	CG
3:116332580-116332720	chr3.S_126628437	3	127113107	-0.790567	1.83193e-08	0.213675	0.0230115	CG
3:116332780-116332840	chr3.S_116026935	3	116331479	-0.749359	2.65813e-30	0.6	0.133333	CG
3:116499760-116500960	chr3.S_114891019	3	115239153	0.808354	6.79306e-10	0.0303248	0.798858	CG
3:116750260-116750600	chr3.S_115791163	3	116117704	1.07962	2.24829e-12	0.125809	0.824151	CG
3:116922240-116923460	chr3.S_115904261	3	116225541	-0.713308	4.24104e-32	0.823502	0.00816993	CG
3:119198100-119198440	chr6.S_109405711	6	114081653	0.628398	3.35264e-14	0.621951	0.84344	CG
3:119836220-119836300	chr3.S_119641493	3	119833896	-0.418223	4.06851e-10	0.6	0.00881075	CG
3:120204240-120204360	chr3.S_119979511	3	120189998	-0.951331	1.03259e-18	0.906385	0.00882353	CG
3:123608220-123608740	chr3.S_123269915	3	123613583	-0.695014	7.7813e-21	0.720884	0.00847236	CG
3:124551240-124551900	chr3.S_125109145	3	125513494	0.459217	4.65388e-08	0.605166	0.777525	CG
3:124551240-124551900	chr3.S_124185224	3	124544424	-0.826009	6.35569e-14	0.845516	0.739863	CG
3:125418580-125418880	chr3.S_125146917	3	125551264	-0.765619	6.32507e-22	0.834951	0.00626709	CG
3:126582040-126582340	chr3.S_126171000	3	126582683	-0.40466	4.43639e-09	0.444642	0.201142	CG
3:126611740-126612300	chr3.S_127598897	3	128138333	0.762455	1.02032e-08	0.31115	0.792398	CG
3:127487420-127488200	chr3.S_126808501	3	127294082	0.935281	2.76073e-19	0.0737404	0.79661	CG
3:128270680-128270760	chr3.S_127699547	3	128237631	0.600519	6.40936e-15	0.373215	0.571429	CG
3:128474580-128474700	chr2.S_10347099	2	10470148	0.574917	5.03822e-12	0.389757	0.6	CG
3:128474580-128474700	chr3.S_128093436	3	128629375	-0.758522	5.08659e-11	0.784211	0.511653	CG
3:128633060-128633220	chr3.S_128097493	3	128633432	0.402994	1.32825e-08	0	0.090201	CG
3:128764420-128764780	chr3.S_128226760	3	128762756	0.559151	2.96804e-09	0.615385	0.730159	CG
3:129830940-129831220	chr3.S_129304726	3	129830381	0.946697	1.79135e-13	0.0102041	0.736364	CG
3:129830940-129831220	chr3.S_129428140	3	129954299	0.570249	3.44793e-10	0.443609	0.75	CG
3:130099040-130099420	chr4.S_32244713	4	33813153	0.835867	3.72925e-08	0.696392	0.859784	CG
3:130621920-130622580	chr3.S_130047777	3	130576525	0.586528	1.15902e-08	0.0134048	0.25	CG
3:130621920-130622580	chr3.S_130093775	3	130622257	-0.707007	1.90504e-21	0.518053	0.0410434	CG
3:130621920-130622580	chr3.S_130798275	3	131359592	-0.888216	1.9188e-09	0.70297	0.0874015	CG
3:132288820-132288980	chr3.S_131216251	3	131755329	0.514301	1.24873e-08	0.0108108	0.759259	CG
3:132997140-132997220	chr3.S_132397421	3	133010368	-0.688238	1.86495e-35	0.529359	0	CG
3:133564300-133564520	chr3.S_132908288	3	133568964	-0.602799	3.22101e-08	0.828041	0.0189577	CG
3:133564300-133564520	chr3.S_137680896	3	138368322	-0.438196	8.47186e-09	0.826799	0.0156668	CG
3:133864420-133864840	chr3.S_131605545	3	132163577	0.382919	2.18349e-09	0.419048	0.608293	CG
3:134694180-134694760	chr3.S_134023298	3	134693697	-0.733407	5.14998e-19	0.902515	0.010919	CG
3:135787580-135787780	chr3.S_135090599	3	135775983	-0.618159	7.66388e-13	0.818566	0.652505	CG
3:135903920-135904060	chr3.S_135230191	3	135914463	0.485749	1.76248e-15	0.0137938	0.450246	CG
3:135912320-135913120	chr3.S_135174589	3	135858769	-0.791897	1.23348e-09	0.818372	0.72037	CG
3:135912320-135913120	chr3.S_135172755	3	135856935	0.736297	5.2993e-09	0.162371	0.734336	CG
3:136099140-136099420	chr1.S_283861237	1	288967086	-0.50384	4.3815e-10	0.827485	0.709313	CG
3:136099140-136099420	chr3.S_135440139	3	136133335	-0.415652	4.94194e-09	0.784415	0.684515	CG
3:136258920-136259180	chr3.S_135599130	3	136292780	-0.432579	1.39291e-08	0.860214	0.807018	CG
3:137086920-137087180	chr3.S_136421282	3	137104462	0.703575	5.67207e-14	0.0597484	0.889286	CG
3:138824660-138825160	chr3.S_138120322	3	138828426	-0.40037	1.12369e-09	0.528169	0.423395	CG
3:139016800-139017160	chr3.S_138739531	3	139451492	0.706695	1.35552e-11	0.312789	0.80597	CG
3:139053620-139053720	chr8.S_13600967	8	13972471	0.716041	6.33246e-09	0.481175	0.793335	CG
3:140641980-140642120	chr3.S_139905787	3	140629342	0.53643	7.77468e-12	0.429972	0.63374	CG
3:141421080-141421480	chr3.S_140702151	3	141541892	-0.408719	1.93251e-08	0.820303	0.738024	CG
3:141501620-141501960	chr3.S_140730910	3	141462310	0.80509	6.0021e-11	0.030086	0.50095	CG
3:141722000-141722140	chr3.S_140970324	3	141744290	0.402121	3.15369e-09	0.0257984	0.677419	CG
3:141725840-141726000	chr3.S_140949245	3	141722238	-0.484247	2.35571e-08	0.843614	0.756098	CG
3:141733000-141733400	chr3.S_142946073	3	143813035	1.01942	2.1348e-12	0.257024	0.779661	CG
3:141739360-141739980	chr3.S_140970324	3	141744290	0.615949	3.44206e-14	0.307136	0.866021	CG
3:142368600-142369600	chr3.S_141486937	3	142359711	0.588604	1.01191e-16	0.13895	0.691832	CG
3:142368600-142369600	chr3.S_154414322	3	155848378	-0.525268	1.60005e-08	0.725558	0.189993	CG
3:142368600-142369600	chr3.S_146656346	3	147784315	0.435006	1.96445e-10	0.152115	0.634548	CG
3:142368600-142369600	chr3.S_143091419	3	143940136	-0.455922	2.23197e-09	0.696985	0.175875	CG
3:142888920-142889260	chr3.S_142249819	3	143136163	-0.600959	1.7036e-19	0.816739	0.727273	CG
3:142888920-142889260	chr3.S_146715039	3	147842977	-0.423478	4.05252e-09	0.8	0.736929	CG
3:143651200-143651620	chr3.S_142739615	3	143648775	0.738021	1.6439e-22	0.613445	0.844444	CG
3:143667620-143668020	chr3.S_142739085	3	143648245	1.02599	3.03025e-10	0.258065	0.826694	CG
3:145310440-145310540	chr3.S_227451938	3	231366976	-0.499269	4.47294e-08	0.705882	0.297297	CG
3:145458920-145459060	chr8.S_171174315	8	176423135	0.419101	2.37608e-08	0.799511	0.864407	CG
3:145458920-145459060	chr1.S_6217957	1	6294143	0.45617	2.99044e-09	0.81117	0.873984	CG
3:145466340-145466440	chr3.S_144688228	3	145605384	0.688199	5.68117e-14	0.521368	0.745763	CG
3:145796060-145796120	chr3.S_148832893	3	150157685	0.714458	9.28947e-09	0.672881	0.832335	CG
3:147039700-147040320	chr3.S_145730082	3	146848203	-0.460168	3.29809e-08	0.445415	0.263265	CG
3:148313180-148313280	chr3.S_146784878	3	147923673	0.728515	1.04576e-09	0.270833	0.93938	CG
3:148313460-148313520	chr3.S_147171578	3	148317302	0.64282	1.79578e-17	0.565563	0.790277	CG
3:149399120-149399720	chr3.S_147522246	3	148850402	0.625421	1.12327e-08	0.00666667	0.282723	CG
3:149399120-149399720	chr3.S_148281624	3	149596437	-0.662176	3.86284e-08	0.879032	0.217489	CG
3:149595560-149596000	chr3.S_148279946	3	149594759	0.49758	4.04416e-08	0.203488	0.674902	CG
3:151341600-151341680	chr3.S_150112440	3	151417402	0.731821	9.84714e-12	0.35389	0.655172	CG
3:151578700-151578880	chr3.S_150270507	3	151577305	-0.914035	6.26585e-13	0.954777	0.231884	CG
3:151584500-151584580	chr3.S_150268921	3	151575720	0.73302	5.3582e-12	0.622222	0.787402	CG
3:153572620-153572780	chr3.S_152202591	3	153592730	0.619515	1.70935e-14	0.427248	0.780193	CG
3:153572620-153572780	chr3.S_151628708	3	153032148	-0.412887	3.47306e-08	0.802469	0.578947	CG
3:153572860-153573040	chr3.S_152181419	3	153570610	0.583797	2.4089e-10	0.730769	0.879475	CG
3:154315480-154316120	chr3.S_153258695	3	154686294	0.647242	2.45351e-08	0.0846906	0.776842	CG
3:154396640-154396900	chr3.S_153769886	3	155185213	0.614924	3.53765e-08	0.126126	0.878505	CG
3:154397960-154398720	chr3.S_153858701	3	155272664	0.441799	2.89124e-10	0.077044	0.876606	CG
3:154397960-154398720	chr3.S_151973197	3	153388028	0.59111	4.65271e-08	0.0377815	0.853102	CG
3:154397960-154398720	chr3.S_153261267	3	154688866	0.456143	4.96877e-09	0.0857725	0.86119	CG
3:154404980-154405660	chr3.S_153258361	3	154685960	-0.500206	7.89899e-10	0.773537	0.0592942	CG
3:154689120-154689260	chr3.S_153261926	3	154689525	0.605641	6.29019e-16	0.424242	0.76	CG
3:154689440-154689600	chr3.S_153262764	3	154690363	0.626072	7.55946e-10	0.142857	0.619377	CG
3:154782940-154783480	chr3.S_153297316	3	154726349	0.508753	4.07123e-12	0.345541	0.781995	CG
3:154782940-154783480	chr1.S_246821014	1	250448088	-0.347467	4.22764e-08	0.788725	0.655172	CG
3:154796940-154797460	chr3.S_153298267	3	154727300	0.590527	1.82198e-12	0.072138	0.821362	CG
3:155176380-155176440	chr4.S_236108170	4	241342398	0.672421	4.53588e-08	0.822479	0.90749	CG
3:155340200-155341200	chr3.S_154088531	3	155496455	-0.388697	1.08851e-09	0.778242	0.628099	CG
3:155496680-155497080	chr3.S_153788338	3	155203433	-0.888999	3.80518e-08	0.803419	0.359864	CG
3:155496680-155497080	chr3.S_153765370	3	155180697	-0.713433	7.87139e-09	0.777207	0.356978	CG
3:155893120-155893480	chr3.S_154458893	3	155892867	0.777364	1.28484e-17	0.00724638	0.800227	CG
3:156524500-156524960	chr3.S_158519557	3	160126277	0.727682	1.43195e-08	0.00747664	0.788648	CG
3:157440880-157441120	chr3.S_155968473	3	157573387	0.658762	6.14635e-13	0.432432	0.713307	CG
3:157477360-157478160	chr6.S_131028716	6	135118386	0.605483	4.53267e-17	0.369976	0.829308	CG
3:157477360-157478160	chr3.S_155955338	3	157560451	0.956049	4.55812e-11	0.0776331	0.539938	CG
3:158099180-158099640	chr3.S_156483218	3	158099705	0.457953	2.35201e-08	0.398804	0.576982	CG
3:158324620-158325060	chr3.S_156791345	3	158424406	0.663718	4.94078e-14	0.00954198	0.821549	CG
3:158688280-158688600	chr3.S_157206891	3	158791639	-0.392043	8.52678e-10	0.297916	0.0070922	CG
3:159216020-159216180	chr3.S_157756516	3	159323192	0.717767	9.92488e-21	0.492887	0.72807	CG
3:159484200-159485060	chr3.S_157576477	3	159142018	0.47274	2.73429e-08	0.00685714	0.799064	CG
3:160261560-160262360	chr3.S_158519557	3	160126277	0.949344	2.15755e-16	0.0284006	0.828195	CG
3:160561680-160562080	chr3.S_159385192	3	161013935	-0.470297	3.15532e-11	0.731612	0.191874	CG
3:160561680-160562080	chr3.S_158982309	3	160567009	-0.652624	5.69554e-09	0.77381	0.210884	CG
3:160587020-160587440	chr3.S_158977815	3	160562515	0.68002	3.70217e-09	0.021883	0.800595	CG
3:160587020-160587440	chr3.S_158672915	3	160284299	0.386702	4.2235e-08	0.748451	0.808989	CG
3:161555700-161556220	chr3.S_159942874	3	161557644	0.535153	1.13398e-08	0.525641	0.701754	CG
3:161633840-161633960	chr3.S_160016980	3	161632113	0.818221	4.07185e-10	0.450097	0.816901	CG
3:162247940-162248220	chr3.S_160667001	3	162244253	0.840431	2.26688e-17	0.00531915	0.655087	CG
3:163963680-163964640	chr3.S_162296994	3	163963210	-0.916259	3.29337e-13	0.837275	0.506293	CG
3:163963680-163964640	chr3.S_170250522	3	172884237	0.51834	3.7235e-08	0.391574	0.531191	CG
3:164353060-164353420	chr3.S_164978091	3	167616168	0.866188	1.26187e-13	0.201923	0.752525	CG
3:164923060-164923280	chr6.S_84988482	10	81780370	0.747534	2.5582e-08	0.705882	0.868056	CG
3:167689920-167690260	chr3.S_164978172	3	167616249	0.872335	1.75827e-10	0.0107527	0.763064	CG
3:168873980-168874160	chr3.S_166250817	3	168875066	-0.467455	4.79899e-10	0.299725	0.0277778	CG
3:170134700-170134840	chr3.S_168490274	3	171055665	-0.788541	2.88807e-08	0.891258	0.469336	CG
3:170134700-170134840	chr3.S_167473542	3	170134988	0.531351	7.5948e-17	0.310526	0.642857	CG
3:170608600-170608920	chr8.S_13800982	8	14169195	-0.43911	2.99582e-08	0.846809	0.770992	CG
3:174981760-174982080	chr3.S_172523445	3	174939614	-0.489809	2.02196e-09	0.86755	0.766667	CG
3:176262620-176262880	chr3.S_173797311	3	176264337	-0.74477	3.02032e-19	0.850112	0.707692	CG
3:176802660-176803040	chr3.S_174771126	3	177277162	-0.432463	4.40962e-08	0.781022	0.694118	CG
3:177206380-177209140	chr3.S_174726812	3	177234857	-0.499842	1.06928e-11	0.705599	0.167615	CG
3:177617540-177617660	chr3.S_175124257	3	177633745	0.782883	2.53764e-19	0.470588	0.787234	CG
3:177871700-177871900	chr3.S_175166314	3	177675933	0.520458	2.53118e-11	0	0.760312	CG
3:177871920-177872220	chr3.S_174832904	3	177346629	-0.493083	6.25731e-10	0.793103	0.0967742	CG
3:178194840-178195320	chr3.S_175631672	3	178188609	-0.465855	1.81978e-09	0.877016	0.800866	CG
3:178233980-178234060	chr5.S_36105134	5	37353585	0.392875	2.643e-08	0.0216273	0.0851064	CG
3:179022500-179023620	chr3.S_177535121	3	180309586	0.467149	1.48964e-11	0.0145107	0.813099	CG
3:179105480-179105780	chr3.S_176525480	3	179102553	-0.54858	2.43594e-10	0.393601	0.0679887	CG
3:179105480-179105780	chr9.S_22614844	9	22475960	-0.684221	5.58694e-24	0.297696	0.00625669	CG
3:179373540-179374200	chr3.S_176792931	3	179380517	0.526541	3.19154e-08	0.810591	0.863791	CG
3:179376540-179377040	chr3.S_176785525	3	179373111	0.96346	1.68327e-15	0.00422833	0.817319	CG
3:180209280-180209920	chr3.S_177125659	3	179881142	-0.63866	3.37933e-09	0.853107	0.767006	CG
3:180209280-180209920	chr3.S_177024453	3	179776935	0.824994	6.15689e-13	0.0071988	0.795787	CG
3:180768320-180768400	chr3.S_177678368	3	180456408	0.726178	2.85822e-27	0.463415	0.78836	CG
3:181032100-181033880	chr3.S_178214651	3	181033058	-0.660698	2.4924e-11	0.841521	0.0613532	CG
3:181032100-181033880	chr3.S_178555924	3	181380027	0.475546	3.02449e-09	0.0391404	0.176118	CG
3:181032100-181033880	chr3.S_178184701	3	181003110	0.399991	4.58891e-09	0.0452567	0.753977	CG
3:181823720-181823980	chr3.S_179012810	3	181849769	0.65367	1.0487e-08	0.221618	0.797436	CG
3:182257480-182257660	chr3.S_179448383	3	182324181	-0.677392	9.1179e-11	0.918367	0.659729	CG
3:182288880-182288960	chr7.S_99940179	7	103083810	-0.547626	6.83875e-17	0.535238	0.120199	CG
3:182844240-182844620	chr3.S_180505598	3	183389860	0.526558	1.02237e-08	0.653846	0.793427	CG
3:183283980-183284180	chr3.S_180498701	3	183382963	0.509515	3.56694e-10	0.213376	0.821782	CG
3:183643080-183643500	chr3.S_180758372	3	183656445	-0.791942	6.19053e-16	0.467949	0.00767308	CG
3:184194840-184195160	chr1.S_258437034	1	263065514	-0.789297	3.47074e-08	0.922251	0.827751	CG
3:185355500-185355720	chr3.S_183323668	3	186282581	0.757941	4.62053e-08	0	0.875	CG
3:185750240-185750660	chr2.S_173389587	2	178204665	-0.384899	5.93321e-09	0.520507	0.315789	CG
3:188265700-188266040	chr3.S_185242879	3	188251800	0.962301	1.19549e-11	0.318119	0.767485	CG
3:188445360-188445740	chr3.S_185747337	3	188678292	0.539254	6.56898e-13	0.421762	0.713636	CG
3:189136460-189136600	chr8.S_152716509	8	157388081	-0.503515	1.84252e-09	0.785714	0.573385	CG
3:189136460-189136600	chr8.S_150560677	8	155128789	-0.551338	3.07833e-09	0.787234	0.557423	CG
3:189270480-189271180	chr3.S_191051355	3	193958531	0.545676	8.2076e-11	0.0139609	0.209989	CG
3:189743920-189744400	chr4.S_81987734	4	84994544	-0.435923	4.26335e-09	0.814028	0.739325	CG
3:190110220-190110380	chr3.S_194053372	3	197024188	0.697873	2.90358e-17	0.679583	0.9375	CG
3:190365580-190365800	chr3.S_187450915	3	190374460	-0.587	1.36194e-11	0.610432	0.322581	CG
3:190365580-190365800	chr1.S_283863005	1	288968854	0.377396	3.12359e-08	0.311966	0.470753	CG
3:190637520-190637820	chr6.S_162940613	6	167168538	0.546387	2.07433e-09	0.75719	0.883876	CG
3:191174040-191174360	chr2.S_190024858	2	195761419	0.553556	3.74864e-16	0.480278	0.878289	CG
3:194078640-194078720	chr3.S_191080813	3	193987988	-0.766705	4.04223e-17	0.688577	0.352941	CG
3:196056180-196056460	chr3.S_7978116	3	7129499	0.468928	3.40968e-08	0.773057	0.864865	CG
3:196056180-196056460	chr3.S_191612793	3	194541135	0.965581	8.05105e-11	0.220779	0.844444	CG
3:196252240-196252400	chr8.S_160391664	8	165286913	-0.463198	3.45954e-08	0.527473	0.212121	CG
3:196781120-196782220	chr3.S_193848031	3	196839335	-0.713877	2.27184e-08	0.804255	0.742038	CG
3:196781120-196782220	chr3.S_193853898	3	196845202	0.949347	5.31359e-17	0.0172265	0.756098	CG
3:197693580-197694000	chr3.S_194674207	3	197655639	-0.558566	3.61128e-15	0.850575	0.0081672	CG
3:197789220-197789640	chr3.S_194872825	3	197842280	-0.584246	2.95512e-16	0.821214	0.0364964	CG
3:198364340-198365360	chr3.S_195397528	3	198369965	0.528028	1.48486e-08	0.00718249	0.748148	CG
3:198590140-198590320	chr3.S_190783891	3	193697322	0.629642	3.60475e-08	0.176104	0.331104	CG
3:198741540-198741900	chr3.S_195612710	3	198593055	0.836341	1.51896e-12	0.0606061	0.827655	CG
3:198764860-198766200	chr3.S_195397829	3	198370266	-0.403342	1.37322e-08	0.556617	0.29261	CG
3:198764860-198766200	chr3.S_196092201	3	199048902	-0.593942	2.4001e-09	0.782955	0.305957	CG
3:198976200-198976340	chr3.S_196047928	3	199004636	-0.637733	2.93493e-10	0.47619	0.131982	CG
3:199643120-199644120	chr3.S_198215841	3	201317427	-0.393614	4.76207e-08	0.379747	0.184358	CG
3:199752660-199752780	chr3.S_196872011	3	199914209	-0.638408	1.71351e-14	0.638182	0.388889	CG
3:200058200-200058320	chr3.S_196942330	3	199984640	0.506484	5.77746e-10	0.340732	0.472222	CG
3:200058200-200058320	chr3.S_197325197	3	200382458	-0.506001	6.11608e-11	0.606692	0.381462	CG
3:200995920-200995980	chr3.S_197911849	3	201004057	0.666955	2.5453e-12	0.0116279	0.738329	CG
3:204593880-204594080	chr3.S_201380093	3	204593952	0.620496	1.02581e-08	0.582631	0.801724	CG
3:205154120-205154220	chr3.S_187605745	3	190529439	-0.475115	2.85078e-09	0.481926	0.28105	CG
3:205154120-205154220	chr1.S_152508841	1	154406098	-0.444163	7.96253e-10	0.439024	0.268868	CG
3:205593020-205593340	chr3.S_202258801	3	205470161	-0.455204	1.24147e-08	0.484765	0.0833333	CG
3:206398780-206398940	chr7.S_126978990	7	130941071	0.719328	1.02776e-09	0.0981607	0.632258	CG
3:206464280-206464380	chr3.S_204129344	3	207389797	-0.48934	2.98653e-12	0.66369	0.0822072	CG
3:206736940-206737080	chr3.S_203500750	3	206754434	-0.525571	2.02207e-09	0.752049	0.628289	CG
3:206937880-206938680	chr3.S_204151864	3	207411836	-0.629558	1.15987e-11	0.822939	0.766885	CG
3:206937880-206938680	chr3.S_203685449	3	206939187	0.515985	9.38947e-12	0.0956535	0.791425	CG
3:206939040-206939120	chr3.S_203683457	3	206937195	-0.578022	5.96751e-09	0.533333	0.4	CG
3:207384440-207384500	chr3.S_204122456	3	207382909	-0.934276	4.32041e-12	0.822222	0	CG
3:208391960-208392300	chr3.S_199563416	3	202663045	-0.463726	1.37017e-08	0.799172	0.518519	CG
3:208391960-208392300	chr3.S_201991634	3	205197032	0.482518	4.70076e-10	0.51193	0.76483	CG
3:209230520-209231160	chr3.S_205817845	3	209275398	0.413477	3.88216e-08	0.780822	0.845194	CG
3:209230520-209231160	chr3.S_205774044	3	209233035	0.772356	5.06401e-19	0.00676479	0.844774	CG
3:210383000-210383280	chr6.S_80865413	6	83901472	-0.615287	1.14367e-17	0.462006	0.0263945	CG
3:210383000-210383280	chr10.S_87773532	10	87959107	-0.6391	8.01245e-12	0.495968	0.0385853	CG
3:210667980-210668460	chr3.S_206691297	3	210170161	0.502502	1.91038e-09	0.80511	0.859572	CG
3:210667980-210668460	chr3.S_215903968	3	219506724	0.829417	3.00488e-09	0.00674014	0.852707	CG
3:211089920-211090200	chr3.S_207552819	3	211090074	-0.475164	1.95036e-13	0.471264	0.0812721	CG
3:211089920-211090200	chr3.S_205572923	3	209020607	-0.433795	2.35729e-09	0.358181	0.0886721	CG
3:211258620-211258920	chr10.S_82166608	10	81534628	-0.596522	1.27242e-11	0.659379	0.43915	CG
3:211283740-211283860	chr3.S_207717286	3	211266767	0.967297	1.15752e-17	0.428571	0.769231	CG
3:211836320-211836720	chr7.S_98594474	7	101683705	0.697461	8.23779e-09	0.0422764	0.299739	CG
3:212847720-212848340	chr3.S_209259903	3	212853565	0.516082	5.90516e-13	0.0545313	0.843381	CG
3:212852840-212854040	chr3.S_209657886	3	213267867	0.432757	1.45465e-10	0.0132944	0.731703	CG
3:212852840-212854040	chr3.S_208054006	3	211609141	-0.335945	4.51031e-08	0.746479	0.035524	CG
3:212878060-212878140	chr3.S_209337508	3	212931174	0.682595	1.36094e-16	0.5	0.795497	CG
3:212879360-212880300	chr3.S_209281867	3	212875531	0.67785	1.96186e-12	0.0300838	0.839923	CG
3:213516200-213516440	chr3.S_209906613	3	213517749	-0.459856	4.36208e-08	0.42437	0.201913	CG
3:214702820-214704300	chr3.S_211018215	3	214648848	-0.510755	1.73906e-14	0.83399	0.571059	CG
3:214839320-214839600	chr3.S_211230928	3	214837065	-0.698089	2.37838e-08	0.677387	0.057499	CG
3:214839320-214839600	chr3.S_212193036	3	215864708	-0.763003	4.31486e-08	0.66342	0.0433304	CG
3:214961680-214962060	chr3.S_211384912	3	215012213	0.514867	1.76306e-11	0.00245098	0.0781223	CG
3:215026360-215026580	chr3.S_211384688	3	215011989	-0.738198	1.24731e-21	0.859375	0.645614	CG
3:215026600-215026960	chr3.S_210761317	3	214390091	0.409177	1.57801e-08	0.613636	0.809735	CG
3:215026600-215026960	chr3.S_211382978	3	215010279	-0.648277	1.58628e-16	0.821499	0.60363	CG
3:215026600-215026960	chr3.S_207748311	3	211297793	0.514331	9.36164e-11	0.60363	0.799087	CG
3:215573360-215573780	chr3.S_211950617	3	215622569	-0.696189	1.02802e-26	0.849383	0.293737	CG
3:217582540-217582600	chr3.S_214474720	3	218236222	0.912599	3.26e-08	0.457529	0.855281	CG
3:217630040-217631520	chr3.S_214209842	3	217885709	0.426188	1.89194e-08	0.735714	0.824936	CG
3:217850200-217850280	chr7.S_83143724	7	86094186	-0.480938	1.0845e-09	0.667657	0.142857	CG
3:217850380-217850460	chr2.S_57065646	2	59142993	-0.585202	3.39586e-08	0.129496	0	CG
3:217971000-217971060	chr3.S_214003940	3	217679848	0.62095	2.44999e-09	0.345238	0.707107	CG
3:220062340-220062500	chr9.S_155183193	9	158270605	-0.531876	3.38558e-09	0.442105	0.0506329	CG
3:220086640-220087360	chr1.S_181210341	1	183197391	0.717313	1.41757e-15	0.425532	0.815503	CG
3:220334600-220334720	chr3.S_216647244	3	220221835	0.472142	5.38237e-09	0.875778	0.936351	CG
3:221397640-221398380	chr3.S_217657877	3	221266666	0.715284	1.80266e-09	0.0199248	0.738008	CG
3:221442340-221442620	chr3.S_209852727	3	213464286	-0.492481	3.93427e-08	0.511905	0.0736842	CG
3:221730660-221731100	chr3.S_218014947	3	221625345	-0.531806	7.01852e-09	0.382979	0.185376	CG
3:221941460-221941680	chr3.S_218323266	3	221942336	-0.662774	8.0231e-17	0.878788	0.677165	CG
3:221973760-221974120	chr3.S_218345856	3	221963463	-0.38428	2.85672e-09	0.225238	0.113269	CG
3:221973760-221974120	chr3.S_218347641	3	221965248	0.658405	4.51158e-14	0.00662317	0.233158	CG
3:222117520-222118260	chr3.S_218484046	3	222094105	0.476892	1.05825e-08	0.0242839	0.833808	CG
3:223049040-223049120	chr3.S_219398235	3	223073341	-0.787778	4.4383e-26	0.835616	0.433742	CG
3:223049420-223050140	chr3.S_219400240	3	223075346	0.351931	1.23759e-08	0.0834402	0.716049	CG
3:223049420-223050140	chr3.S_218809179	3	222435777	0.350827	3.1445e-08	0.120661	0.716724	CG
3:223049420-223050140	chr3.S_219698876	3	223385661	0.56311	3.2878e-09	0.012947	0.628716	CG
3:223381480-223381820	chr3.S_219695021	3	223381806	-0.602215	1.38566e-18	0.422414	0.00943396	CG
3:224135540-224135720	chr3.S_220441631	3	224135624	0.539405	4.0823e-09	0.674419	0.890323	CG
3:225041080-225041680	chr3.S_221276193	3	225039359	0.785057	9.40859e-12	0.00990974	0.867925	CG
3:225059200-225059440	chr3.S_221229839	3	224984139	0.606697	5.56709e-09	0.00804169	0.726441	CG
3:225109660-225110100	chr3.S_221351236	3	225112220	0.648571	3.84966e-09	0.0103017	0.458807	CG
3:225109660-225110100	chr3.S_221348973	3	225110075	0.62587	5.26369e-11	0.0151822	0.47079	CG
3:225841040-225841140	chr3.S_222038711	3	225842043	-0.704786	7.84e-21	0.727777	0.289606	CG
3:225867400-225868180	chr3.S_222425039	3	226165607	0.416697	1.47861e-10	0.0491803	0.447118	CG
3:226157280-226157560	chr4.S_191764554	4	196022087	0.449966	2.88289e-09	0.740876	0.895161	CG
3:226769540-226769640	chr3.S_222997608	3	226769632	0.724431	1.58188e-24	0.365079	0.819672	CG
3:227117500-227117640	chr3.S_7689177	3	6841878	-0.57682	1.7026e-13	0.883443	0.569236	CG
3:227502300-227502560	chr3.S_223749542	3	227503876	-0.644057	1.20549e-11	0.737805	0.449145	CG
3:227502300-227502560	chr3.S_224675913	3	228437892	0.428208	3.26737e-08	0.31746	0.562912	CG
3:227843760-227843860	chr3.S_224031750	3	227782414	-0.570498	3.74008e-17	0.771429	0.649176	CG
3:228235560-228236020	chr3.S_224481932	3	228236087	0.325972	3.29455e-08	0.0151515	0.443526	CG
3:228235560-228236020	chr3.S_220752893	3	224491852	-0.351088	6.74203e-09	0.501852	0.0441176	CG
3:229146900-229147040	chr4.S_84427659	4	87613711	-0.525783	2.67677e-13	0.187437	0.0123711	CG
3:229649780-229650340	chr3.S_227227100	3	231137266	0.917045	3.00146e-09	0.00657895	0.79015	CG
3:231276320-231276840	chr3.S_227361154	3	231277305	-0.485521	2.11213e-10	0.466667	0.279412	CG
3:231411880-231412140	chr1.S_23218211	1	23602890	-0.534551	1.13989e-08	0.22335	0.0164057	CG
3:231828600-231828780	chr3.S_227970750	3	231874708	0.747837	6.25288e-09	0.49	0.723077	CG
3:234625620-234625920	chr3.S_230393754	3	234296512	0.812885	1.85997e-08	0.415453	0.703704	CG
3:234625620-234625920	chr3.S_230526978	3	234430999	-0.840069	3.77603e-08	0.816271	0.691787	CG
3:235366840-235367060	chr3.S_231111415	3	235434793	-0.950231	2.27296e-27	0.842501	0.00466223	CG
3:235493300-235494060	chr3.S_230511385	3	234415886	-0.526318	2.57039e-09	0.816901	0.706974	CG
4:2987240-2987880	chr4.S_2404297	4	2983598	-0.644733	5.5899e-14	0.831099	0.590014	CG
4:3224440-3225220	chr4.S_2652777	4	3226875	-0.563864	5.42515e-16	0.761381	0.248113	CG
4:3224440-3225220	chr4.S_2763297	4	3346986	0.564872	8.11288e-13	0.061367	0.674599	CG
4:3227540-3227920	chr4.S_2653687	4	3227785	0.804545	1.60569e-08	0.144737	0.768569	CG
4:3227540-3227920	chr4.S_2655251	4	3229349	0.498988	3.84591e-09	0.677419	0.81797	CG
4:3243660-3243880	chr4.S_2670286	4	3244385	0.716796	2.68937e-17	0.594595	0.828141	CG
4:3348860-3349320	chr4.S_2676624	4	3250723	0.738854	1.05989e-08	0.00661521	0.516771	CG
4:3348860-3349320	chr4.S_2761388	4	3345078	-0.456521	1.59008e-08	0.708515	0.142573	CG
4:3348860-3349320	chr4.S_2765157	4	3348846	0.542804	6.24683e-14	0.00724357	0.605885	CG
4:3443280-3444000	chr4.S_2474105	4	3050348	-0.574419	4.13122e-09	0.817544	0.674729	CG
4:3500260-3500520	chr4.S_237258784	4	242512888	-0.701569	5.11848e-08	0.745946	0.0492349	CG
4:4102460-4102720	chr4.S_3398341	4	4104685	-0.427666	5.72635e-11	0.522523	0.294861	CG
4:4136240-4136700	chr4.S_3409567	4	4115911	-0.938341	5.44875e-23	0.806859	0.00546879	CG
4:5283940-5284740	chr4.S_4212681	4	5033794	-0.699523	1.95962e-11	0.842896	0.00822632	CG
4:5460040-5460300	chr4.S_5001269	4	5758352	-0.717752	2.22336e-09	0.8125	0.548544	CG
4:5509580-5510080	chr4.S_5381947	4	6141198	-0.394997	1.67051e-08	0.806211	0.751807	CG
4:5580800-5581100	chr3.S_191771147	3	194728297	-0.434336	4.16283e-08	0.799257	0.747525	CG
4:5686840-5686920	chr4.S_4867003	4	5655691	-0.444029	1.69178e-08	0.620772	0.338462	CG
4:5895940-5896540	chr4.S_5140911	4	5898017	0.707092	3.50355e-17	0.693662	0.818182	CG
4:6682940-6683040	chr4.S_6107300	4	6913005	-0.673616	1.10987e-08	0.656957	0.0350985	CG
4:6830420-6830640	chr4.S_6073979	4	6879612	-0.506345	3.62811e-08	0.772242	0.0112994	CG
4:6830420-6830640	chr4.S_6062672	4	6868306	-0.40842	5.08703e-08	0.612819	0.00894905	CG
4:7027520-7028120	chr4.S_6105569	4	6911274	0.534979	6.11879e-16	0.447424	0.806423	CG
4:7354660-7355200	chr4.S_6550593	4	7354600	0.381095	1.79872e-08	0.349335	0.516129	CG
4:7752620-7752820	chr4.S_6946282	4	7752807	0.459915	3.2529e-09	0.106481	0.251404	CG
4:7840340-7841060	chr4.S_7037616	4	7843479	-0.532711	1.24014e-09	0.797015	0.690037	CG
4:7850460-7850960	chr4.S_7018360	4	7824136	-0.559509	1.97627e-10	0.842657	0.618823	CG
4:7880880-7881340	chr4.S_7037616	4	7843479	-0.576086	5.17303e-10	0.800847	0.636364	CG
4:7883060-7883400	chr4.S_7128321	4	7935101	0.500192	2.51949e-08	0.686275	0.794872	CG
4:7883060-7883400	chr1.S_112640037	1	115182479	-0.709894	3.54465e-08	0.856641	0.779592	CG
4:7937120-7937760	chr4.S_7155405	4	7962185	0.390947	1.55696e-08	0.596774	0.751497	CG
4:7940660-7940900	chr4.S_7128321	4	7935101	0.662094	1.33161e-11	0.482857	0.782946	CG
4:7954020-7954200	chr4.S_7150850	4	7957630	0.574766	2.28722e-09	0.540366	0.836317	CG
4:7954020-7954200	chr2.S_1334772	2	1312440	-0.626616	4.22992e-08	0.903648	0.797959	CG
4:9751740-9751960	chr2.S_217332440	2	224110198	0.516197	3.6461e-08	0.524187	0.833697	CG
4:9835980-9836640	chr4.S_9011640	4	9860313	0.575888	3.34517e-10	0.00977819	0.80711	CG
4:9866520-9867800	chr4.S_9589040	4	10445819	0.874044	1.26837e-12	0.126035	0.786423	CG
4:12144960-12146300	chr4.S_11389889	4	12308246	0.562306	1.17775e-11	0.0225033	0.778029	CG
4:13816560-13817160	chr4.S_12947499	4	13856138	0.612668	2.13927e-08	0.0382301	0.17848	CG
4:16064900-16065360	chr4.S_14930885	4	16064784	0.404897	1.54312e-08	0.383673	0.631579	CG
4:16423220-16423540	chr4.S_15223718	4	16347034	0.477429	2.52072e-08	0.00740862	0.0598048	CG
4:19021480-19021780	chr6.S_142824690	6	146915902	0.634709	3.18399e-08	0.119718	0.824762	CG
4:20463120-20463600	chr4.S_20411353	4	21656480	-0.512909	2.90611e-10	0.803291	0.0238806	CG
4:20463120-20463600	chr4.S_21582910	4	22849548	-0.498277	5.49225e-10	0.826953	0.742857	CG
4:20525460-20525900	chr4.S_21221259	4	22485318	0.638635	5.49347e-09	0.157386	0.702021	CG
4:20554620-20555300	chr4.S_19355236	4	20553520	0.695015	2.36274e-23	0.0180998	0.824846	CG
4:20598360-20599620	chr4.S_19356676	4	20554960	-0.768307	1.13884e-26	0.824393	0.010181	CG
4:20636160-20636260	chr4.S_19441755	4	20641654	0.771176	2.57756e-10	0.451613	0.697674	CG
4:21988960-21989300	chr4.S_20513806	4	21759197	-0.594997	2.59098e-13	0.675516	0.372222	CG
4:22022920-22023260	chr4.S_20776358	4	22026103	-0.682457	6.65626e-29	0.628743	0.0681818	CG
4:24805760-24805880	chr6.S_26243119	6	27614825	0.430768	1.25297e-08	0.299567	0.585247	CG
4:26547900-26548240	chr4.S_24904231	4	26476349	0.47391	2.83137e-08	0.327097	0.48673	CG
4:27312060-27312180	chr4.S_25742390	4	27315388	-0.653502	3.04975e-20	0.811087	0.567164	CG
4:27572440-27572660	chr4.S_14122084	4	14941842	-0.50316	1.17775e-08	0.924646	0.818055	CG
4:27755900-27756000	chr4.S_26181297	4	27755735	0.502821	1.20131e-09	0.440972	0.647059	CG
4:27912500-27912600	chr4.S_26399645	4	27916357	0.525877	2.02341e-12	0.535433	0.842975	CG
4:28236440-28236940	chr1.S_172190415	1	174114268	-0.430496	1.35431e-08	0.716495	0.267267	CG
4:28238160-28239200	chr4.S_26685207	4	28205052	-0.786274	1.51223e-16	0.730421	0.0121212	CG
4:28541280-28541900	chr4.S_27021745	4	28544771	-0.700895	5.97105e-30	0.807083	0.667936	CG
4:28690480-28690860	chr4.S_27181135	4	28690664	0.94817	1.50795e-16	0.428571	0.793427	CG
4:29647120-29647520	chr4.S_28123211	4	29646919	0.468918	7.85127e-11	0.140187	0.475	CG
4:29848860-29849260	chr4.S_28832866	4	30361275	-0.674735	5.07109e-09	0.842283	0.00573109	CG
4:29867660-29867740	chr4.S_28116948	4	29640656	-0.498243	5.1316e-11	0.666667	0.333333	CG
4:29897240-29897640	chr4.S_75697555	4	78471029	0.662346	1.01702e-08	0.690141	0.801856	CG
4:29946700-29947280	chr4.S_28122996	4	29646704	0.544401	1.55403e-10	0.267442	0.673913	CG
4:29946700-29947280	chr4.S_29471047	4	31017312	0.476774	6.51612e-09	0.347826	0.684932	CG
4:30575960-30576380	chr4.S_29114662	4	30655354	-0.50386	4.22308e-12	0.762082	0.169118	CG
4:30575960-30576380	chr4.S_23073176	4	24525340	-0.542782	6.92658e-09	0.81982	0.221592	CG
4:31330280-31330340	chr4.S_29794044	4	31328303	-0.574508	1.17545e-11	0.741935	0.454545	CG
4:34549860-34550640	chr4.S_33705862	4	35309439	-0.648556	4.10347e-09	0.858875	0.0262751	CG
4:36426300-36426600	chr4.S_34801266	4	36428205	-0.57274	1.62141e-11	0.86	0.00516358	CG
4:36426300-36426600	chr2.S_181979279	2	187452720	-0.485983	2.37515e-08	0.842041	0.00538709	CG
4:36838560-36838920	chr4.S_35211747	4	36832725	-0.455146	1.36881e-08	0.506135	0.10625	CG
4:36838560-36838920	chr4.S_21136147	4	22371837	-0.439463	1.61486e-08	0.545732	0.109622	CG
4:36838560-36838920	chr4.S_36218305	4	37879044	0.820861	2.04261e-08	0	0.373984	CG
4:38392780-38393300	chr4.S_36544988	4	38206888	-0.570741	1.73005e-17	0.829105	0.104	CG
4:38546480-38546760	chr4.S_36909648	4	38580099	0.594444	6.80993e-09	0.627815	0.866505	CG
4:38555720-38556000	chr4.S_36886657	4	38557107	-0.482808	2.10173e-11	0.914286	0.439252	CG
4:38573120-38573440	chr4.S_32251312	4	33819752	-0.421762	4.77324e-08	0.569857	0.376506	CG
4:38707020-38707160	chr6.S_150029821	6	154126985	0.525734	1.10248e-11	0.009465	0.165065	CG
4:38770400-38770560	chr4.S_60024689	4	62426450	-0.607404	1.06447e-09	0.409091	0.0638298	CG
4:38770400-38770560	chr4.S_37227242	4	38888624	-0.426233	1.49643e-09	0.3	0.0322581	CG
4:38944040-38944220	chr4.S_37278181	4	38949432	-0.633736	2.85974e-08	0.704546	0.00420168	CG
4:39122440-39122920	chr4.S_37595785	4	39270734	-0.643264	1.49694e-15	0.675	0.00616573	CG
4:40159000-40159340	chr4.S_38292303	4	39990484	-0.374077	3.10289e-08	0.808608	0.712329	CG
4:40673280-40673620	chr4.S_38023123	4	39726199	-0.636413	1.91674e-09	0.857371	0.110256	CG
4:41585540-41586060	chr4.S_41838293	4	43592457	0.905013	6.17212e-15	0.00896861	0.774908	CG
4:41734880-41735600	chr4.S_42147986	4	43891350	0.399419	2.10583e-10	0.20979	0.473684	CG
4:41734880-41735600	chr4.S_42103905	4	43847270	-0.50542	2.25753e-08	0.600163	0.226309	CG
4:42106960-42107100	chr4.S_40355900	4	42107399	-0.7459	4.13783e-20	0.854839	0.252363	CG
4:43401420-43401700	chr4.S_40358905	4	42110404	-0.816596	1.09657e-13	0.848315	0.216181	CG
4:43401420-43401700	chr4.S_154261176	4	157823265	0.579006	1.11393e-08	0.178161	0.248879	CG
4:43647620-43648020	chr4.S_41894972	4	43649390	0.561838	7.12103e-12	0.5	0.739935	CG
4:43843020-43843660	chr4.S_41957523	4	43699038	0.559913	1.69869e-09	0.414857	0.840196	CG
4:46596140-46596880	chr4.S_44751305	4	46596883	-0.668454	1.33808e-24	0.83808	0.00840752	CG
4:47037440-47037640	chr4.S_45262724	4	47102101	-0.52777	5.96235e-11	0.848214	0.688889	CG
4:47037760-47037940	chr1.S_217280441	1	220469717	0.655512	7.4287e-13	0.299492	0.768164	CG
4:47037760-47037940	chr4.S_45263077	4	47102454	-0.588371	8.60093e-14	0.811728	0.501934	CG
4:47113820-47114340	chr4.S_57011656	4	59340715	-0.451977	2.42174e-09	0.812865	0.489933	CG
4:47178180-47178460	chr4.S_45351143	4	47200345	0.665754	1.33149e-10	0.578813	0.792573	CG
4:47625520-47625800	chr4.S_45561962	4	47487788	-0.657944	4.2121e-14	0.883468	0.0116963	CG
4:47625520-47625800	chr10.S_9532297	10	9502763	-0.503125	4.98027e-08	0.876596	0.0571429	CG
4:47976680-47977120	chr4.S_48450124	4	50576996	-0.541583	1.36569e-09	0.85641	0.465909	CG
4:47976680-47977120	chr4.S_46619938	4	48657832	0.538385	2.83265e-09	0.00511073	0.822121	CG
4:48048060-48048220	chr4.S_46167306	4	48163207	0.685083	1.48162e-15	0.504545	0.75219	CG
4:48604320-48604620	chr4.S_46169336	4	48165237	-0.709315	5.71068e-27	0.680625	0.0325444	CG
4:48658220-48658500	chr4.S_54916864	4	57199668	0.568488	1.74995e-11	0.139463	0.742424	CG
4:48998460-48998860	chr4.S_54553997	4	56814536	0.420925	1.5757e-08	0.0828572	0.83022	CG
4:49078600-49078700	chr4.S_47199091	4	49255128	-0.542655	1.4872e-15	0.864654	0	CG
4:51056240-51056360	chr5.S_151974049	5	155681097	0.455339	4.29437e-08	0.453333	0.587555	CG
4:51621880-51622400	chr4.S_49445515	4	51611370	0.775985	8.70783e-19	0.0209206	0.887967	CG
4:52098780-52099340	chr4.S_49978419	4	52126473	0.752292	1.00531e-19	0.0130518	0.289714	CG
4:52239740-52240060	chr4.S_50101055	4	52252997	0.63025	1.21862e-11	0.0333333	0.724138	CG
4:53644640-53644740	chr8.S_171647738	8	176893334	0.447766	2.64215e-08	0.684828	0.857143	CG
4:53867520-53868600	chr4.S_51281012	4	53450561	0.74212	1.17286e-18	0.0207612	0.86419	CG
4:53875740-53875980	chr1.S_288734366	1	294119518	0.472614	4.84773e-12	0.654822	0.809339	CG
4:54446320-54446620	chr2.S_204882025	2	211471015	0.666607	4.11752e-09	0.441916	0.82053	CG
4:54464700-54465080	chr4.S_52394601	4	54603837	-0.801291	5.23557e-10	0.76294	0.00660793	CG
4:54556080-54556780	chr4.S_83576552	4	86646000	0.695013	2.15195e-08	0.00974421	0.812081	CG
4:56885580-56886540	chr4.S_55095345	4	57378063	0.659511	5.90008e-09	0.122486	0.314947	CG
4:56885580-56886540	chr4.S_54509254	4	56766552	-0.703319	5.9033e-30	0.826758	0.175592	CG
4:57541360-57541960	chr4.S_54124398	4	56365066	0.629949	3.3703e-15	0.00938804	0.649204	CG
4:58847660-58848400	chr4.S_50159975	4	52311731	0.390269	2.69083e-09	0.664021	0.786211	CG
4:58847660-58848400	chr4.S_52945040	4	55178286	0.404588	9.25785e-09	0.716894	0.784994	CG
4:59895440-59896560	chr4.S_57375252	4	59705545	-0.607708	1.08378e-11	0.78657	0.0316897	CG
4:60205940-60206400	chr4.S_57945896	4	60281916	0.850561	1.42004e-13	0.00709273	0.810347	CG
4:61664900-61665420	chr4.S_58538293	4	60883439	0.551093	2.56109e-09	0.0857143	0.814978	CG
4:62240980-62241580	chr4.S_59065795	4	61502416	0.759881	2.93209e-31	0.0117647	0.772914	CG
4:62433140-62433640	chr4.S_66257093	4	68709343	-0.796983	1.07565e-08	0.858486	0.00721154	CG
4:62490760-62491240	chr4.S_60171944	4	62583429	-0.632552	2.0092e-19	0.81448	0.00723348	CG
4:63518540-63518940	chr4.S_61098485	4	63518812	0.8386	1.00354e-11	0.0820635	0.796898	CG
4:64137320-64137460	chr4.S_79452565	4	82310248	-0.394809	1.18452e-08	0.47619	0.389831	CG
4:64137320-64137460	chr4.S_60171773	4	62583258	-0.493295	5.47341e-09	0.666667	0.395591	CG
4:64825580-64825880	chr4.S_62309490	4	64821915	-0.567817	3.05105e-14	0.853801	0.2	CG
4:64851560-64852440	chr4.S_62413098	4	64930738	0.465183	1.95877e-12	0.00801818	0.740605	CG
4:67592160-67593400	chr4.S_55861949	4	58181782	0.445979	1.33488e-08	0.244771	0.733583	CG
4:67592160-67593400	chr4.S_64009146	4	66439384	-0.338518	3.03725e-08	0.761899	0.636734	CG
4:67839280-67839620	chr1.S_161775124	1	163308431	0.590583	2.48733e-11	0.648313	0.819648	CG
4:68003480-68004260	chr4.S_72951317	4	75675356	0.813552	1.11505e-11	0.145098	0.811091	CG
4:68003480-68004260	chr4.S_63430793	4	65978498	-0.465334	2.54011e-08	0.835032	0.760331	CG
4:68140180-68140960	chr6.S_147412121	6	151468660	0.713802	5.09279e-09	0.678045	0.852031	CG
4:68143780-68143880	chr8.S_20973023	8	21651307	-0.882876	2.8539e-08	0.75	0.588235	CG
4:68202340-68203140	chr4.S_65957186	4	68410613	1.00318	4.96489e-17	0.0105348	0.736702	CG
4:69433640-69434620	chr4.S_66934113	4	69434233	-0.418609	1.29898e-09	0.811111	0.726859	CG
4:69433640-69434620	chr4.S_68110631	4	70698136	0.527408	2.92398e-09	0.326795	0.779772	CG
4:69433640-69434620	chr5.S_4616021	5	4713756	-0.515899	3.74172e-08	0.817874	0.76129	CG
4:69486800-69487540	chr4.S_67652853	4	70181756	-0.365969	1.60886e-08	0.802852	0.0592572	CG
4:69486800-69487540	chr4.S_29111148	4	30651840	-0.393252	2.23634e-08	0.797938	0.0232139	CG
4:69517940-69518060	chr4.S_67018875	4	69518983	-0.752966	2.55139e-19	0.917808	0.713333	CG
4:69662420-69663060	chr4.S_72817762	4	75538898	0.443732	3.83364e-08	0.198719	0.378788	CG
4:72080780-72080860	chr5.S_215661718	5	221525216	-0.506756	3.88792e-10	0.831933	0.753846	CG
4:73263120-73264080	chr4.S_70602056	4	73341430	-0.734879	2.03511e-30	0.796825	0.136808	CG
4:73263120-73264080	chr4.S_70632779	4	73397539	0.702317	2.10417e-08	0.0677751	0.71564	CG
4:73764920-73765120	chr4.S_71040339	4	73718889	-0.558191	7.39252e-09	0.833333	0.288889	CG
4:74476240-74476520	chr4.S_71703984	4	74415248	-0.80058	3.32871e-27	0.845729	0.00704225	CG
4:74511500-74511800	chr4.S_16843916	4	17984249	-0.474618	1.68653e-09	0.547368	0.401389	CG
4:74511500-74511800	chr4.S_71847137	4	74511754	0.482034	8.14539e-11	0.446215	0.602021	CG
4:74759920-74761360	chr4.S_74638216	4	77405162	0.881463	1.31239e-09	0.118049	0.541443	CG
4:74759920-74761360	chr4.S_72386799	4	75106227	0.59145	2.75806e-09	0.243617	0.550976	CG
4:74941800-74943760	chr4.S_71056989	4	73768966	0.405142	1.4935e-08	0.507153	0.760933	CG
4:74941800-74943760	chr4.S_136059167	4	139228266	0.509672	4.72521e-09	0.627862	0.743523	CG
4:74946860-74947620	chr4.S_66733976	4	69218951	0.51262	3.24812e-08	0.722045	0.817308	CG
4:75004720-75005080	chr1.S_100823780	1	103202628	-0.535038	1.15308e-08	0.722852	0.524476	CG
4:76525480-76525840	chr4.S_73842391	4	76615796	0.524802	1.60126e-15	0.236764	0.700089	CG
4:77173840-77174140	chr4.S_73815992	4	76579795	-0.483329	1.50248e-10	0.662346	0.0117664	CG
4:77245020-77245140	chr4.S_74459736	4	77235061	0.811826	6.77358e-13	0	0.826577	CG
4:78043540-78043880	chr4.S_75019077	4	77790795	0.547352	1.67543e-10	0.0663391	0.747082	CG
4:78470740-78471380	chr4.S_75694863	4	78468337	0.417005	2.27686e-08	0.200521	0.406133	CG
4:78984840-78985020	chr4.S_75698048	4	78471522	0.675286	3.52799e-14	0.0322581	0.884825	CG
4:79817500-79817660	chr4.S_77015846	4	79810392	-0.520998	3.18531e-09	0.855556	0.768762	CG
4:80521980-80522160	chr4.S_78301541	4	81159683	0.541985	2.19952e-09	0.726303	0.848315	CG
4:82128720-82128980	chr4.S_77619919	4	80442838	0.498505	1.80593e-12	0.261084	0.838225	CG
4:82128720-82128980	chr4.S_77498154	4	80323428	0.465179	4.71677e-09	0.197171	0.83501	CG
4:85488300-85488820	chr4.S_82551158	4	85560558	0.676766	6.36176e-11	0.00869155	0.835165	CG
4:85840040-85840240	chr4.S_82776341	4	85835215	0.566541	1.00679e-17	0.499089	0.882698	CG
4:87791140-87791440	chr3.S_116012987	3	116317532	0.51173	7.59095e-12	0.639746	0.88125	CG
4:88047020-88047440	chr9.S_77308439	9	80351938	-0.644477	4.38506e-14	0.481707	0.0111737	CG
4:88234940-88235200	chr4.S_85748946	4	89104573	0.6978	4.00175e-19	0.0448511	0.700893	CG
4:88526160-88526780	chr4.S_143079188	4	146402173	-0.490136	1.32818e-08	0.912651	0.862288	CG
4:88526160-88526780	chr4.S_83815233	4	86887898	0.443044	1.47309e-09	0.121833	0.883117	CG
4:88526160-88526780	chr4.S_83618680	4	86687993	-0.376735	3.91031e-09	0.896961	0.825905	CG
4:89032360-89032700	chr4.S_86026641	4	89382656	0.548262	2.34695e-09	0.0664813	0.118182	CG
4:89050480-89050800	chr4.S_85540119	4	88885775	0.500048	3.01829e-12	0.118514	0.288764	CG
4:90018800-90019080	chr4.S_89110997	4	92606292	0.898219	4.077e-10	0.00879635	0.828194	CG
4:90420660-90420980	chr4.S_87022243	4	90403819	-0.493224	5.38546e-11	0.78694	0.0423892	CG
4:90873660-90874240	chr4.S_87542784	4	90920738	0.843639	2.99246e-11	0.0161152	0.819107	CG
4:90932980-90933520	chr4.S_94093912	4	97665971	0.925043	1.98253e-14	0.0622909	0.827992	CG
4:91542140-91543260	chr4.S_86874450	4	90255251	0.538089	7.3423e-12	0.113412	0.839303	CG
4:91612520-91613660	chr4.S_89110997	4	92606292	0.858659	7.87764e-11	0.019359	0.811082	CG
4:92342480-92343240	chr4.S_66260243	4	68712492	-0.37201	1.96947e-08	0.10705	0.00897436	CG
4:92342480-92343240	chr4.S_127857069	4	130889613	-0.470516	3.16115e-08	0.636364	0.0084192	CG
4:92782120-92782800	chr4.S_65990736	4	68443674	0.882134	1.38946e-11	0.0101235	0.840642	CG
4:93324140-93324200	chr4.S_90034838	4	93537891	0.737373	5.00345e-10	0.349655	0.647059	CG
4:94708400-94708520	chr4.S_91334815	4	94858792	0.775796	8.29105e-26	0.487775	0.771739	CG
4:95465220-95465860	chr4.S_94093912	4	97665971	-0.842246	1.00023e-12	0.814487	0.057072	CG
4:95631020-95631820	chr4.S_92535715	4	96067073	0.497129	1.27642e-13	0.127972	0.811966	CG
4:95631020-95631820	chr4.S_91523821	4	95052441	0.531042	2.67555e-08	0.0915568	0.240957	CG
4:96658960-96659940	chr4.S_89664294	4	93182787	0.954641	1.20751e-17	0.00858369	0.798458	CG
4:97214200-97214580	chr4.S_90021316	4	93524473	0.601702	2.1255e-08	0.133952	0.640394	CG
4:97452940-97453880	chr4.S_36777265	4	38448480	0.629563	1.83556e-08	0.0145631	0.817518	CG
4:97459760-97460940	chr4.S_83572578	4	86642026	0.63455	3.68252e-08	0.0126642	0.835413	CG
4:98955160-98955720	chr4.S_120398121	4	124191302	0.400662	1.30266e-08	0.719428	0.856629	CG
4:98955160-98955720	chr4.S_102809048	4	100410416	0.460864	9.33946e-12	0.385421	0.862416	CG
4:98962140-98963180	chr4.S_103526100	4	101149740	0.605186	1.2588e-08	0.0759219	0.854766	CG
4:99944900-99945100	chr4.S_121562050	4	125420971	0.570154	4.70569e-08	0.438306	0.882979	CG
4:101986700-101987000	chr4.S_94096206	4	97668265	1.00097	1.17254e-15	0.0334728	0.763547	CG
4:102388500-102388720	chr4.S_141603546	4	144754641	0.795923	1.10448e-12	0.0192308	0.706897	CG
4:102611940-102612840	chr4.S_83572527	4	86641975	0.833347	1.86911e-11	0.0112441	0.812889	CG
4:102611940-102612840	chr4.S_124931423	4	127894807	0.706584	5.34725e-11	0.0100716	0.814921	CG
4:103057120-103057620	chr9.S_80487850	9	83663680	-0.619901	6.48638e-20	0.759894	0.260193	CG
4:103421400-103421520	chr4.S_137345218	4	140450691	-0.888185	4.55619e-10	0.795918	0.0263158	CG
4:103557740-103558760	chr4.S_93689446	4	97250390	0.708016	1.49364e-18	0.103177	0.858188	CG
4:104345980-104346060	chr5.S_154482005	5	158259548	0.614636	7.35696e-09	0.708333	0.864021	CG
4:106360340-106360720	chr1.S_98920779	1	101245842	0.673314	1.81794e-08	0.06	0.207692	CG
4:106360340-106360720	chr4.S_141271163	4	144431438	-0.6258	1.84426e-08	0.755136	0.160694	CG
4:106418580-106418740	chr4.S_151817663	4	155295137	0.846115	3.92796e-08	0.0426989	0.776446	CG
4:110772060-110772120	chr10.S_56756499	10	57650219	0.610666	3.30255e-16	0.569048	0.846533	CG
4:110987260-110987740	chr4.S_107258850	4	111397252	0.544647	1.15955e-16	0.0419354	0.796252	CG
4:110987260-110987740	chr4.S_70067902	4	72788019	0.479909	1.3682e-08	0.0379747	0.736177	CG
4:111328960-111329240	chr4.S_104734273	4	108343113	0.543419	3.12669e-10	0.0512821	0.263152	CG
4:111921120-111921240	chr6.S_75634068	6	78465251	0.909866	1.03778e-16	0.411471	0.881633	CG
4:112980760-112981160	chr4.S_109646266	4	113154176	-0.86144	5.15533e-28	0.811717	0.00697674	CG
4:113618840-113619380	chr4.S_111048726	4	114601767	-0.909291	4.27955e-34	0.799879	0.0167224	CG
4:113711380-113711960	chr4.S_110968745	4	114521849	0.734673	1.44886e-22	0.657666	0.797498	CG
4:113719540-113720160	chr4.S_110968972	4	114522076	-0.679481	8.5124e-19	0.738532	0.349754	CG
4:113950880-113951100	chr4.S_110947721	4	114500827	0.954112	1.5356e-16	0.172414	0.896652	CG
4:113950880-113951100	chr1.S_96315516	1	98585705	0.525237	4.25652e-08	0.773913	0.903509	CG
4:114388760-114389660	chr4.S_109129767	4	112600193	0.520986	1.01349e-13	0.755924	0.822372	CG
4:114388760-114389660	chr4.S_138157956	4	141313545	0.419313	1.99462e-08	0.768371	0.822372	CG
4:114388760-114389660	chr4.S_132813794	4	135891863	0.476373	7.81784e-09	0.769477	0.819543	CG
4:114406100-114406800	chr4.S_111050055	4	114603096	-0.691788	3.07505e-12	0.816327	0.0412728	CG
4:115471980-115472800	chr4.S_107890473	4	112043586	0.783394	3.05439e-15	0.0480046	0.864409	CG
4:116215100-116215760	chr4.S_113860221	4	117431402	0.497174	1.09119e-08	0.766061	0.837607	CG
4:116461300-116461940	chr4.S_112611097	4	116195378	0.916751	1.14248e-28	0.580952	0.821022	CG
4:117175660-117175920	chr9.S_134541437	9	137004176	-0.499302	4.82134e-10	0.844764	0.725091	CG
4:117544840-117545080	chr4.S_114109200	4	117735222	0.565667	7.4283e-10	0.368519	0.839286	CG
4:118075120-118075220	chr4.S_114282370	4	117918778	-0.615152	1.19798e-14	0.911765	0.715251	CG
4:118322480-118323120	chr4.S_115432629	4	119105020	0.951609	4.2461e-23	0.0112903	0.827362	CG
4:118684920-118685220	chr4.S_124931436	4	127894820	0.412625	2.13838e-09	0.405442	0.861606	CG
4:118686840-118687080	chr4.S_65958403	4	68411830	0.792073	2.67516e-08	0.15625	0.84926	CG
4:119091640-119092220	chr4.S_178380436	4	181347404	0.438581	2.53623e-08	0.613636	0.715596	CG
4:121060600-121061880	chr4.S_118946699	4	122673055	0.463023	1.88965e-09	0.284255	0.86558	CG
4:121060600-121061880	chr4.S_135355448	4	138515104	0.598218	4.64641e-10	0.096138	0.860951	CG
4:121103260-121103840	chr4.S_118900210	4	122625379	-0.564797	1.00398e-11	0.728723	0.0338572	CG
4:121103260-121103840	chr4.S_117262019	4	120952050	0.563856	9.20672e-16	0.0194553	0.689993	CG
4:122100520-122100760	chr4.S_118412279	4	122117266	-0.65883	1.21857e-20	0.778101	0.0178571	CG
4:122118920-122119100	chr4.S_85660345	4	89016888	0.683169	2.63512e-11	0.107871	0.878049	CG
4:122118920-122119100	chr4.S_67946760	4	70542160	0.515785	3.58348e-08	0.812089	0.878788	CG
4:122747240-122747920	chr4.S_119080798	4	122808533	0.76699	1.11137e-22	0.0314571	0.815672	CG
4:122980660-122980860	chr4.S_119194243	4	122921738	0.760157	8.2417e-19	0	0.855661	CG
4:124432920-124433440	chr4.S_124525538	4	127486498	0.384965	2.82604e-08	0.227578	0.777778	CG
4:124453600-124453960	chr4.S_120890855	4	124725067	0.789578	1.35628e-18	0.0104167	0.848806	CG
4:124754980-124755300	chr4.S_120974412	4	124805465	-0.585033	2.77547e-08	0.872371	0.623334	CG
4:124754980-124755300	chr4.S_120890855	4	124725067	-0.546863	2.97952e-09	0.844526	0.563636	CG
4:125669360-125669560	chr4.S_123021362	4	125997048	0.50651	8.58617e-12	0.72005	0.88	CG
4:125741260-125742760	chr4.S_124636222	4	127596824	-0.449266	2.27338e-09	0.794399	0.0257619	CG
4:125741260-125742760	chr4.S_123981855	4	126963389	-0.43803	2.34419e-09	0.785909	0.0358835	CG
4:125741260-125742760	chr4.S_136091282	4	139260383	0.420427	3.09482e-09	0.023494	0.782341	CG
4:125741260-125742760	chr4.S_111209772	4	114766060	-0.422605	3.83072e-08	0.794399	0.0259826	CG
4:125741260-125742760	chr4.S_122472105	5	113839067	0.638364	8.9257e-12	0.0154148	0.745035	CG
4:126338020-126338680	chr4.S_123333725	4	126336180	-0.902041	1.28484e-32	0.750965	0.155556	CG
4:126338020-126338680	chr4.S_89323953	4	92826748	0.74151	2.1881e-08	0.0736607	0.199749	CG
4:127002000-127002280	chr4.S_124233940	4	127148202	-0.572397	6.76445e-12	0.85042	0.779706	CG
4:127634740-127635140	chr4.S_124640469	4	127601071	0.512923	3.07949e-15	0.00958466	0.780411	CG
4:128068200-128069000	chr4.S_125107475	4	128068300	0.684946	1.44887e-11	0.0281066	0.824618	CG
4:128550560-128550820	chr4.S_182298293	4	185654932	0.682615	1.29887e-08	0.557143	0.735	CG
4:129355000-129355100	chr4.S_126477048	4	129479002	-0.531141	3.07366e-08	0.828996	0.72087	CG
4:129355000-129355100	chr4.S_126344328	4	129346422	0.805724	7.47365e-10	0.0119048	0.8	CG
4:129476640-129476760	chr4.S_126538051	4	129539994	0.422584	3.47029e-10	0.00608043	0.280374	CG
4:129478940-129479100	chr4.S_127957507	4	130989176	-0.475702	6.74526e-09	0.814952	0.00401606	CG
4:129649680-129649800	chr4.S_126643172	4	129654744	-0.631301	1.14687e-13	0.820106	0.661356	CG
4:130232420-130232660	chr4.S_127011982	4	130031202	0.65176	2.7961e-21	0.116071	0.827586	CG
4:130544360-130544460	chr4.S_127831113	4	130863657	-0.460424	2.38349e-08	0.678571	0.310345	CG
4:130544360-130544460	chr4.S_5008068	4	5765150	0.6063	4.7818e-08	0.12	0.425532	CG
4:131921920-131922180	chr8.S_67718153	8	68802394	-0.782887	1.19723e-15	0.741748	0.024	CG
4:131922960-131923080	chr4.S_128593109	4	131648202	-0.477494	9.99842e-09	0.928053	0.857186	CG
4:132537420-132537540	chr4.S_128296209	4	131331708	-0.532512	9.78896e-12	0.80597	0.666667	CG
4:132549700-132550000	chr8.S_88893393	8	90692731	0.39239	9.26016e-09	0.507067	0.70353	CG
4:132684920-132685080	chr4.S_129740557	4	132810945	-0.664538	1.14794e-15	0.65625	0.0340909	CG
4:132689360-132691500	chr1.S_214414599	1	217578777	0.526042	1.22006e-08	0.307393	0.746223	CG
4:132689360-132691500	chr4.S_141412867	4	144575384	-0.623571	3.15057e-09	0.781374	0.730175	CG
4:132689360-132691500	chr4.S_125496597	4	128466795	0.589202	7.77208e-09	0.194002	0.745637	CG
4:132703300-132703800	chr4.S_129638188	4	132710375	-0.733874	4.14024e-30	0.810588	0.00607287	CG
4:133641600-133641880	chr4.S_130570658	4	133641691	-0.610441	9.69325e-14	0.486965	0.265625	CG
4:133926140-133926700	chr4.S_131765728	4	134812528	0.722775	1.30425e-12	0.0928	0.774603	CG
4:134228980-134229140	chr4.S_131251958	4	134315374	0.675601	2.5826e-17	0.5868	0.808102	CG
4:135909960-135910080	chr4.S_133104305	4	136187703	0.483626	6.29947e-09	0.763561	0.904219	CG
4:136221140-136221200	chr4.S_133106093	4	136189491	-0.515294	2.93245e-10	0.644444	0.423077	CG
4:137047160-137047360	chr4.S_133929492	4	137046389	-0.708399	1.05646e-08	0.847561	0	CG
4:137487160-137488040	chr4.S_134373589	4	137590838	-0.542991	1.53856e-16	0.746324	0.347101	CG
4:137508100-137508220	chr4.S_134623718	4	137844099	0.748563	8.25436e-16	0.209302	0.554054	CG
4:137508540-137509120	chr4.S_134959138	4	138188438	-0.584239	1.36528e-19	0.879735	0.336609	CG
4:137603540-137604060	chr4.S_140349192	4	143547088	0.402971	1.16485e-08	0.410627	0.795625	CG
4:137603540-137604060	chr4.S_134997828	4	138227128	0.626228	1.52098e-09	0.289282	0.788818	CG
4:137741040-137741300	chr1.S_45921317	1	46172796	0.385112	2.78037e-08	0.694118	0.764706	CG
4:138205680-138205920	chr4.S_134922981	4	138152324	0.512998	1.48545e-11	0.0502101	0.490295	CG
4:138472380-138473340	chr4.S_135338482	4	138498140	0.645848	2.76539e-28	0.0307051	0.793711	CG
4:138766760-138766920	chr3.S_142535612	3	143432618	0.520337	2.87967e-10	0.731827	0.897059	CG
4:138781660-138781840	chr4.S_135909037	4	139077165	-0.430303	2.13854e-10	0.860796	0.254203	CG
4:139063160-139063320	chr4.S_135912644	4	139080772	0.493875	2.57282e-11	0.6	0.754363	CG
4:139069540-139070480	chr4.S_132763145	4	135841222	0.695685	1.06689e-10	0.0104634	0.802281	CG
4:139074680-139075800	chr4.S_132760615	4	135838692	-0.395022	2.10341e-09	0.807246	0.739516	CG
4:139074680-139075800	chr4.S_37277493	4	38948744	-0.470197	2.79799e-08	0.820171	0.759418	CG
4:139074680-139075800	chr4.S_80247632	4	83106146	0.516124	3.0195e-09	0.109091	0.791174	CG
4:139074680-139075800	chr4.S_136065801	4	139234900	0.572022	5.03627e-13	0.232339	0.798246	CG
4:139237280-139237900	chr4.S_136077807	4	139246904	0.458638	1.14233e-09	0.00923077	0.229921	CG
4:139237280-139237900	chr4.S_136066806	4	139235905	-0.472769	2.15254e-10	0.506615	0.082109	CG
4:139759440-139759780	chr4.S_136971561	4	140076316	0.477961	2.5036e-08	0.00570747	0.832017	CG
4:139767480-139767780	chr4.S_136957582	4	140062305	-0.663256	1.32916e-11	0.826672	0.00653595	CG
4:140512060-140512280	chr4.S_137568454	4	140677925	0.539582	9.86162e-09	0.0147059	0.34375	CG
4:140769000-140769200	chr4.S_137569053	4	140678524	0.839859	3.47164e-19	0.00505051	0.821429	CG
4:143547780-143548040	chr4.S_140347753	4	143545649	0.639461	2.2482e-08	0.332509	0.56383	CG
4:143847420-143847660	chr4.S_140005044	4	143204561	-0.59457	2.36e-08	0.809524	0.719186	CG
4:143868400-143868760	chr4.S_140699587	4	143868011	-0.787055	6.11494e-14	0.793478	0.0344828	CG
4:143961880-143962100	chr4.S_140701446	4	143869870	-0.711064	4.07649e-24	0.813665	0.369318	CG
4:144555020-144555120	chr4.S_141883539	4	145120392	-0.755486	1.17815e-11	0.907407	0.0607084	CG
4:144572720-144572980	chr1.S_281910294	1	287024404	-0.505526	1.6644e-08	0.896389	0.844828	CG
4:144745260-144745340	chr3.S_24737045	3	24229467	-0.61166	2.76987e-08	0.462264	0.013116	CG
4:144745260-144745340	chr5.S_30218309	5	31173455	-0.597758	7.34551e-13	0.454545	0	CG
4:144762160-144762360	chr4.S_141602752	4	144753847	-0.467195	2.59904e-08	0.381209	0.0635323	CG
4:144821320-144821700	chr4.S_141602362	4	144753457	-0.617509	1.74357e-11	0.839889	0.629621	CG
4:145475700-145475820	chr4.S_133252598	4	136343870	0.417825	1.366e-08	0.232143	0.633333	CG
4:147641140-147641500	chr4.S_138152811	4	141308400	0.435456	7.48216e-09	0.00873512	0.82906	CG
4:148151780-148152600	chr4.S_37344817	4	39069820	0.436842	2.48543e-08	0.00996678	0.160346	CG
4:148151780-148152600	chr4.S_144940863	4	148267795	-0.588234	6.56989e-11	0.764459	0.0352453	CG
4:148355560-148356320	chr4.S_144757976	4	148061290	0.682074	1.12746e-12	0.720795	0.813778	CG
4:148751120-148751260	chr4.S_145379318	4	148735803	0.683557	8.29924e-19	0.6	0.842105	CG
4:149425040-149425160	chr4.S_146130033	4	149495779	-0.705027	1.00453e-09	0.94186	0.832633	CG
4:149425040-149425160	chr4.S_146062561	4	149422538	0.887407	8.42303e-14	0.626135	0.858891	CG
4:149425400-149425520	chr4.S_146065529	4	149425506	0.698402	4.85854e-25	0.578947	0.861538	CG
4:149493680-149493780	chr4.S_146003077	4	149360696	0.525062	1.2215e-10	0.235294	0.529412	CG
4:149969020-149969560	chr4.S_146688138	4	150058451	-0.742326	9.50043e-19	0.821883	0.0835981	CG
4:150058120-150058220	chr4.S_146707421	4	150077738	0.716789	4.80334e-08	0.640625	0.79131	CG
4:150308340-150309520	chr4.S_146704824	4	150075137	0.756663	2.11618e-20	0.764343	0.851097	CG
4:151295060-151295140	chr4.S_148017597	4	151408471	0.749511	2.60612e-28	0.0173913	0.7	CG
4:152961720-152962780	chr4.S_147788310	4	151180520	-0.75445	1.39136e-08	0.861345	0.0733198	CG
4:153229340-153229680	chr4.S_149834565	4	153285932	0.675734	2.31388e-08	0.334733	0.841759	CG
4:155275040-155275160	chr4.S_143379620	4	146709073	-0.456657	4.34508e-08	0.36	0.00980486	CG
4:155275040-155275160	chr4.S_169208831	4	172181468	-0.410535	6.91067e-09	0.250801	0.00860251	CG
4:155725460-155725740	chr5.S_213056119	5	218889478	0.591628	1.86238e-17	0.774769	0.87234	CG
4:155871840-155872120	chr4.S_161500803	4	164543483	-0.699784	4.33047e-08	0.822819	0.00813008	CG
4:156141280-156141440	chr1.S_283602375	1	288723568	-0.432415	1.96882e-08	0.536585	0.338542	CG
4:156232380-156232520	chr4.S_152397623	4	155951322	-0.503188	2.35918e-08	0.787879	0.622035	CG
4:156366400-156366820	chr2.S_205957794	2	212800994	-0.5418	5.09892e-08	0.294166	0.151875	CG
4:157049100-157049560	chr4.S_153471809	4	157048671	0.604686	2.73506e-14	0.564233	0.80432	CG
4:157050200-157050580	chr4.S_153535006	4	157118578	0.448059	2.39739e-09	0.365528	0.561224	CG
4:157050200-157050580	chr4.S_153474293	4	157051155	0.620521	5.04745e-19	0.35242	0.579336	CG
4:157576040-157576560	chr4.S_154044408	4	157605811	-0.706779	2.18233e-08	0.858882	0.264357	CG
4:160376580-160376820	chr4.S_157168152	4	160648822	-0.88602	9.04196e-09	0.92562	0.00947867	CG
4:161190840-161191160	chr9.S_44481086	9	46367922	0.720594	7.19708e-09	0.373188	0.839822	CG
4:162408920-162409500	chr4.S_158893735	4	162337485	0.725329	2.37032e-18	0.00595912	0.820809	CG
4:162533860-162534060	chr4.S_158564275	4	162020894	-0.577995	1.73645e-09	0.654412	0.38835	CG
4:162750780-162750860	chr1.S_246708229	1	250344896	0.470321	1.10611e-08	0.636364	0.794304	CG
4:162750780-162750860	chr4.S_159733862	4	162746832	-0.577685	2.72221e-13	0.849558	0.655172	CG
4:162979080-162979280	chr4.S_159831216	4	162805191	0.773829	6.14648e-15	0.00840336	0.734375	CG
4:163593120-163593320	chr4.S_160569592	4	163592542	0.520187	2.4783e-11	0.642173	0.821717	CG
4:164475880-164476400	chr4.S_161434838	4	164477520	0.809383	1.512e-28	0.31456	0.829971	CG
4:165084720-165084820	chr4.S_162081673	4	165084430	0.643506	9.00632e-13	0.469336	0.7	CG
4:165086080-165086260	chr4.S_162081673	4	165084430	0.449775	5.72602e-09	0.641741	0.75974	CG
4:165257560-165258140	chr4.S_162078068	4	165080825	-0.493007	4.88308e-10	0.855835	0.786118	CG
4:166127660-166128220	chr4.S_163466008	4	166090738	-0.537645	2.02244e-09	0.844971	0.776707	CG
4:166127660-166128220	chr4.S_152628621	4	156173776	0.628757	2.07147e-08	0.727356	0.818357	CG
4:166646240-166647040	chr4.S_163855118	4	166795464	0.428036	1.72182e-09	0.352527	0.819843	CG
4:167119720-167119820	chr4.S_164090561	4	167037950	-0.533002	1.9931e-08	0.407407	0.04	CG
4:167260360-167260520	chr4.S_164263827	4	167229807	0.594304	3.08297e-11	0.686441	0.842473	CG
4:167320000-167321200	chr4.S_163900029	4	166840963	0.368075	2.16245e-08	0.115624	0.456728	CG
4:167619920-167620780	chr4.S_165498992	4	168461582	-0.609351	2.84786e-11	0.844468	0.0327741	CG
4:167763960-167764140	chr4.S_163896900	4	166837834	-0.670908	3.09005e-13	0.862758	0.0332005	CG
4:167839340-167839980	chr4.S_170515719	4	173507832	0.36388	2.00932e-08	0.0646368	0.787535	CG
4:167839340-167839980	chr4.S_164263896	4	167229876	0.509612	8.57932e-11	0.0213522	0.584819	CG
4:167873040-167874120	chr4.S_163896157	4	166837091	-0.600136	1.51003e-10	0.831264	0.076887	CG
4:167873040-167874120	chr4.S_165623235	4	168565495	0.459037	1.64869e-10	0.038474	0.804152	CG
4:167873040-167874120	chr4.S_169972004	4	172961999	0.660693	1.88846e-08	0.0286644	0.195045	CG
4:167886580-167886920	chr4.S_165623126	4	168565386	-0.471108	3.05137e-09	0.813278	0.618285	CG
4:167955740-167956040	chr4.S_163855134	4	166795480	-0.691392	8.00763e-13	0.779935	0.0300248	CG
4:168061380-168061480	chr1.S_63030284	1	63856377	-0.651985	9.89238e-11	0.634374	0.1312	CG
4:168145760-168146000	chr4.S_163897176	4	166838110	-0.509762	5.26504e-09	0.872858	0.687204	CG
4:168189780-168189980	chr4.S_165623126	4	168565386	-0.635258	8.16153e-17	0.841642	0.657895	CG
4:168194440-168194840	chr4.S_165623126	4	168565386	-0.647714	8.32865e-12	0.856004	0.355737	CG
4:168405320-168405840	chr4.S_165623126	4	168565386	-0.588939	2.95454e-13	0.877002	0.0365419	CG
4:168462320-168462680	chr4.S_163892936	4	166833870	-0.570162	2.18955e-10	0.914378	0.0256469	CG
[truncated: 7,860 more rows]

## Sheet: Table S3
Table S3. Associations between DMR and gene expression in kernel and leaf
DMR	Gene	β	SE	P	Context	Tissue
1:154960-155240	Zm00001d027231	-0.207033	0.0399752	5.99e-07	CG	Kernel
1:154960-155240	Zm00001d027236	0.62159	0.10264	8.08e-09	CG	Kernel
1:215320-215920	Zm00001d027242	-0.819316	0.0992244	8.74e-14	CG	Kernel
1:465920-466640	Zm00001d027253	0.153817	0.0301171	8.12e-07	CG	Kernel
1:465920-466640	Zm00001d027254	0.328627	0.0625157	4.04e-07	CG	Kernel
1:564600-565420	Zm00001d027253	-0.145075	0.0235895	4.55e-09	CG	Kernel
1:564600-565420	Zm00001d027254	-0.30914	0.0489034	1.84e-09	CG	Kernel
1:564600-565420	Zm00001d027256	1.37502	0.18892	8.94e-12	CG	Kernel
1:564600-565420	Zm00001d027257	-0.592425	0.112146	3.5e-07	CG	Kernel
1:1227220-1227700	Zm00001d025620	0.639931	0.104305	5.13e-09	CG	Kernel
1:17616320-17616980	Zm00001d027918	-0.452056	0.0681182	5.42e-10	CG	Kernel
1:21553460-21554060	Zm00001d023272	-1.51971	0.291867	5.01e-07	CG	Kernel
1:36169720-36170040	Zm00001d028475	0.879924	0.139532	2.64e-09	CG	Kernel
1:37048140-37048820	Zm00001d016057	-0.428504	0.0723523	1.79e-08	CG	Kernel
1:38320520-38320960	Zm00001d028530	-0.412837	0.06472	4.14e-09	CG	Kernel
1:43447340-43448280	Zm00001d028704	-1.5379	0.289909	3.2e-07	CG	Kernel
1:45262300-45262840	Zm00001d028748	-0.948628	0.103909	3.11e-16	CG	Kernel
1:46275760-46276520	Zm00001d028778	-0.574127	0.112202	8.15e-07	CG	Kernel
1:48425200-48426060	Zm00001d025129	0.705833	0.103736	1.53e-10	CG	Kernel
1:48425200-48426060	Zm00001d047252	0.0982384	0.0187302	4.45e-07	CG	Kernel
1:48425200-48426060	Zm00001d006446	0.289798	0.0492392	1.96e-08	CG	Kernel
1:48425200-48426060	Zm00001d052673	0.161943	0.0263779	5.35e-09	CG	Kernel
1:48425200-48426060	Zm00001d003306	0.885575	0.140748	2.41e-09	CG	Kernel
1:63710880-63711140	Zm00001d029563	0.555391	0.108327	7.78e-07	CG	Kernel
1:64917580-64917820	Zm00001d029288	-0.533667	0.0972027	1.98e-07	CG	Kernel
1:64917580-64917820	Zm00001d029289	-0.325872	0.0591701	1.83e-07	CG	Kernel
1:84866520-84867540	Zm00001d029741	-0.616535	0.0651482	1.96e-16	CG	Kernel
1:89813340-89813480	Zm00001d003613	-1.60422	0.305453	4.65e-07	CG	Kernel
1:91976780-91977240	Zm00001d006071	0.27136	0.0495083	2.11e-07	CG	Kernel
1:97210360-97210640	Zm00001d053290	1.77627	0.34112	6.13e-07	CG	Kernel
1:97210360-97210640	Zm00001d016456	1.96664	0.370022	3.74e-07	CG	Kernel
1:101177040-101177520	Zm00001d030034	-0.0828709	0.0130825	2.43e-09	CG	Kernel
1:118498740-118499300	Zm00001d030282	-0.416197	0.0583325	7.75e-11	CG	Kernel
1:118877380-118877660	Zm00001d030282	0.413403	0.049379	2.25e-14	CG	Kernel
1:120741300-120741780	Zm00001d030300	-0.193024	0.0307512	3.52e-09	CG	Kernel
1:125807920-125808800	Zm00001d030348	-0.255997	0.0470985	1.72e-07	CG	Kernel
1:129040940-129041880	Zm00001d030409	0.281755	0.0524431	2.33e-07	CG	Kernel
1:129828540-129828620	Zm00001d030391	-0.328473	0.0620968	3.45e-07	CG	Kernel
1:129828540-129828620	Zm00001d030409	-0.363084	0.0629906	3.41e-08	CG	Kernel
1:129828800-129829780	Zm00001d030391	-0.343902	0.0656034	5.05e-07	CG	Kernel
1:129828800-129829780	Zm00001d030409	-0.354363	0.0637034	1.12e-07	CG	Kernel
1:129842160-129843100	Zm00001d030409	-0.556994	0.0947045	2.26e-08	CG	Kernel
1:129984340-129984720	Zm00001d030370	-0.757913	0.138815	2.49e-07	CG	Kernel
1:135498100-135498780	Zm00001d030370	-0.714353	0.0982661	9.54e-12	CG	Kernel
1:136854920-136855100	Zm00001d047407	-1.35675	0.230412	1.95e-08	CG	Kernel
1:140872360-140873520	Zm00001d030370	-0.586122	0.113604	7.16e-07	CG	Kernel
1:144275040-144275100	Zm00001d014788	3.0165	0.573941	5.66e-07	CG	Kernel
1:151097060-151098580	Zm00001d024931	-0.358264	0.0678895	3.67e-07	CG	Kernel
1:155665700-155666140	Zm00001d020129	0.706029	0.121765	5.99e-08	CG	Kernel
1:155696840-155697100	Zm00001d020129	0.470914	0.0753838	4.72e-09	CG	Kernel
1:159704040-159704320	Zm00001d030786	0.310039	0.0585727	5.33e-07	CG	Kernel
1:160592120-160592640	Zm00001d030796	0.382778	0.0476987	2.88e-13	CG	Kernel
1:161849300-161850180	Zm00001d049624	1.39573	0.252194	1.65e-07	CG	Kernel
1:166146480-166146820	Zm00001d030893	1.04974	0.183151	5.29e-08	CG	Kernel
1:172017340-172018440	Zm00001d030998	0.970255	0.176656	1.87e-07	CG	Kernel
1:180923020-180923200	Zm00001d028372	1.18372	0.203759	4.24e-08	CG	Kernel
1:185717820-185718000	Zm00001d031309	-2.12186	0.332415	1.46e-09	CG	Kernel
1:187455540-187455980	Zm00001d031404	-0.448925	0.080452	1.01e-07	CG	Kernel
1:187455540-187455980	Zm00001d009759	1.2766	0.239131	3.16e-07	CG	Kernel
1:189203380-189203780	Zm00001d031344	0.637517	0.112213	8.16e-08	CG	Kernel
1:189203380-189203780	Zm00001d031404	-0.530318	0.0653414	2.95e-13	CG	Kernel
1:192254940-192255200	Zm00001d031505	-0.0942825	0.0128894	2.5e-11	CG	Kernel
1:206923180-206923240	Zm00001d025178	-2.06953	0.379563	2.49e-07	CG	Kernel
1:209138640-209138720	Zm00001d014162	2.3413	0.411642	6.18e-08	CG	Kernel
1:213140220-213140840	Zm00001d032106	-1.94438	0.30453	2.12e-09	CG	Kernel
1:214775800-214775860	Zm00001d006066	-1.27715	0.248592	8.01e-07	CG	Kernel
1:214990860-214991000	Zm00001d013463	-1.11848	0.211262	4.41e-07	CG	Kernel
1:215123660-215123740	Zm00001d032163	0.902692	0.121486	6.97e-12	CG	Kernel
1:229016140-229016680	Zm00001d032510	-0.854532	0.168407	9.82e-07	CG	Kernel
1:236437500-236437760	Zm00001d042399	0.890383	0.136056	7.03e-10	CG	Kernel
1:237772560-237772920	Zm00001d026386	-0.346236	0.063839	2.39e-07	CG	Kernel
1:237772560-237772920	Zm00001d031104	-0.461019	0.0637122	2.48e-11	CG	Kernel
1:241632500-241632620	Zm00001d031940	1.58924	0.310934	1.08e-06	CG	Kernel
1:253257180-253257760	Zm00001d033636	-1.33546	0.262945	1.01e-06	CG	Kernel
1:255387720-255388940	Zm00001d033237	-0.602388	0.0786264	3.01e-12	CG	Kernel
1:259964240-259964860	Zm00001d033340	-0.253446	0.0466124	1.71e-07	CG	Kernel
1:261084720-261084940	Zm00001d019814	-1.83158	0.312559	4.15e-08	CG	Kernel
1:262299760-262300400	Zm00001d033411	-0.693697	0.115365	1.68e-08	CG	Kernel
1:262876220-262876280	Zm00001d033428	1.17341	0.207557	6.78e-08	CG	Kernel
1:264508240-264508660	Zm00001d033502	-0.317093	0.0546347	3.03e-08	CG	Kernel
1:267358980-267359180	Zm00001d033571	-0.987089	0.113269	1.74e-14	CG	Kernel
1:267539740-267539820	Zm00001d039036	-2.5742	0.487909	3.78e-07	CG	Kernel
1:272372520-272373160	Zm00001d033732	-2.02741	0.296552	2.3e-10	CG	Kernel
1:279372180-279372700	Zm00001d033948	-0.371399	0.0608492	8.26e-09	CG	Kernel
1:282189920-282190500	Zm00001d034046	-0.609587	0.101911	1.16e-08	CG	Kernel
1:285282040-285282900	Zm00001d034157	-0.199053	0.0329312	8.97e-09	CG	Kernel
1:285585280-285585480	Zm00001d034166	0.446904	0.0756473	2.04e-08	CG	Kernel
1:287656060-287656300	Zm00001d037891	1.6503	0.325708	9.93e-07	CG	Kernel
1:288678260-288678580	Zm00001d038467	-1.25676	0.240904	6.81e-07	CG	Kernel
1:288678260-288678580	Zm00001d051995	-1.33508	0.245853	2.59e-07	CG	Kernel
1:292635760-292635880	Zm00001d012767	-0.10109	0.0193769	7.4e-07	CG	Kernel
1:296045860-296046160	Zm00001d034551	-2.04298	0.245823	8.31e-14	CG	Kernel
1:299785800-299786080	Zm00001d003614	-0.704979	0.127185	1.05e-07	CG	Kernel
1:306081940-306082020	Zm00001d034932	0.526569	0.101074	5.58e-07	CG	Kernel
2:2987180-2987520	Zm00001d001923	-0.539114	0.103314	5.64e-07	CG	Kernel
2:5994680-5994900	Zm00001d002104	0.38017	0.0608561	2.91e-09	CG	Kernel
2:6454720-6454920	Zm00001d002135	-0.654814	0.107992	8.28e-09	CG	Kernel
2:13309620-13309900	Zm00001d002465	0.501128	0.0790371	2.55e-09	CG	Kernel
2:20345140-20345200	Zm00001d012332	-1.78025	0.348437	8.49e-07	CG	Kernel
2:21316460-21316660	Zm00001d048122	-1.86355	0.355351	4.7e-07	CG	Kernel
2:26418720-26419360	Zm00001d002917	-0.792839	0.115862	3.17e-10	CG	Kernel
2:27424420-27426720	Zm00001d002937	-0.337328	0.0327776	7.56e-20	CG	Kernel
2:33781920-33782780	Zm00001d003153	-0.301145	0.0579714	6.88e-07	CG	Kernel
2:37359040-37359520	Zm00001d045097	-0.878106	0.154586	7.74e-08	CG	Kernel
2:46364880-46365420	Zm00001d003515	0.35978	0.0531846	3.49e-10	CG	Kernel
2:71640100-71640840	Zm00001d011133	1.55279	0.29571	5.05e-07	CG	Kernel
2:72312540-72313060	Zm00001d003957	1.27225	0.242719	6.63e-07	CG	Kernel
2:79772940-79773480	Zm00001d004053	-1.14045	0.127406	1.84e-15	CG	Kernel
2:82899020-82899540	Zm00001d005912	1.25393	0.242303	7.2e-07	CG	Kernel
2:88958620-88958820	Zm00001d004193	0.900161	0.170216	3.82e-07	CG	Kernel
2:90417640-90418460	Zm00001d004193	0.904834	0.148236	7.07e-09	CG	Kernel
2:91493380-91494160	Zm00001d004171	0.109636	0.0188516	2.81e-08	CG	Kernel
2:91493380-91494160	Zm00001d004190	-0.722894	0.137418	4.16e-07	CG	Kernel
2:91493380-91494160	Zm00001d004193	0.590045	0.106088	9.84e-08	CG	Kernel
2:94546580-94547120	Zm00001d004287	-0.528912	0.0852542	3.58e-09	CG	Kernel
2:98554860-98555620	Zm00001d004287	0.507073	0.0871936	3.88e-08	CG	Kernel
2:99680060-99681060	Zm00001d004287	0.448329	0.0793736	5.95e-08	CG	Kernel
2:110347620-110348380	Zm00001d004415	-0.492539	0.0792528	4.49e-09	CG	Kernel
2:118764240-118764480	Zm00001d004564	0.700071	0.12491	1.06e-07	CG	Kernel
2:120067200-120067620	Zm00001d004362	0.437734	0.0797282	1.33e-07	CG	Kernel
2:124803000-124803080	Zm00001d049071	2.02823	0.393497	9.4e-07	CG	Kernel
2:138527580-138527860	Zm00001d002628	-1.13396	0.212011	2.86e-07	CG	Kernel
2:138547420-138548640	Zm00001d002628	0.520534	0.08932	2.4e-08	CG	Kernel
2:145989240-145989520	Zm00001d004877	-0.617182	0.106657	4.96e-08	CG	Kernel
2:158904600-158904840	Zm00001d008680	0.769368	0.143667	3.95e-07	CG	Kernel
2:206102300-206102540	Zm00001d006377	-0.648387	0.105006	8.54e-09	CG	Kernel
2:206102940-206103780	Zm00001d006377	-0.922113	0.108121	6.09e-15	CG	Kernel
2:213345800-213346900	Zm00001d006647	-2.00494	0.255169	5.83e-13	CG	Kernel
2:217640540-217640640	Zm00001d006835	0.876448	0.139595	4.15e-09	CG	Kernel
2:223302200-223302540	Zm00001d007245	0.341886	0.0661358	6.3e-07	CG	Kernel
2:225598120-225598420	Zm00001d007245	-0.485559	0.0830679	3.11e-08	CG	Kernel
2:226785960-226786280	Zm00001d007281	-1.16985	0.22044	4.86e-07	CG	Kernel
2:235019740-235019880	Zm00001d007531	0.47642	0.0942421	1.07e-06	CG	Kernel
2:235019740-235019880	Zm00001d007548	0.705091	0.124302	5.69e-08	CG	Kernel
2:240021940-240022220	Zm00001d007810	-2.12528	0.365341	2.79e-08	CG	Kernel
2:242454580-242455140	Zm00001d040405	-0.221896	0.0355983	5.9e-09	CG	Kernel
3:7988620-7989100	Zm00001d039560	0.318338	0.0489684	7.95e-10	CG	Kernel
3:19868820-19869480	Zm00001d039940	-0.425002	0.0774952	1.87e-07	CG	Kernel
3:26343780-26343940	Zm00001d006647	-1.62073	0.318729	1.04e-06	CG	Kernel
3:28453660-28453860	Zm00001d006891	1.19528	0.236703	1.12e-06	CG	Kernel
3:38201820-38202520	Zm00001d040322	0.512544	0.0961976	3.3e-07	CG	Kernel
3:55835600-55836420	Zm00001d040628	0.154872	0.0278471	9.25e-08	CG	Kernel
3:55835600-55836420	Zm00001d040629	-0.200727	0.037665	2.85e-07	CG	Kernel
3:57205640-57206920	Zm00001d040673	-0.800059	0.055144	3.4e-32	CG	Kernel
3:65648860-65649120	Zm00001d040787	0.313879	0.0581792	2.5e-07	CG	Kernel
3:67624800-67625740	Zm00001d040804	-0.7477	0.13149	5.02e-08	CG	Kernel
3:71350260-71351260	Zm00001d025112	-0.306435	0.052705	2.7e-08	CG	Kernel
3:78110760-78110840	Zm00001d028074	-1.97266	0.365408	3.66e-07	CG	Kernel
3:78211060-78212640	Zm00001d040958	-0.543605	0.0953156	4.68e-08	CG	Kernel
3:78211060-78212640	Zm00001d040960	-0.431919	0.084674	8.44e-07	CG	Kernel
3:78211060-78212640	Zm00001d040980	-0.540317	0.0997858	1.92e-07	CG	Kernel
3:78818880-78819840	Zm00001d025112	-0.248066	0.0479006	5.74e-07	CG	Kernel
3:78853440-78854340	Zm00001d040980	0.372899	0.0727348	7.29e-07	CG	Kernel
3:78903960-78904920	Zm00001d040941	0.496324	0.0848709	2.25e-08	CG	Kernel
3:78903960-78904920	Zm00001d040958	-0.473978	0.0814305	2.58e-08	CG	Kernel
3:78903960-78904920	Zm00001d040960	-0.375224	0.0711046	3.69e-07	CG	Kernel
3:78903960-78904920	Zm00001d040980	-0.512135	0.0838286	5.87e-09	CG	Kernel
3:80349000-80349320	Zm00001d040960	0.637292	0.124866	9.29e-07	CG	Kernel
3:82337680-82338720	Zm00001d040952	0.592801	0.0904652	5.75e-10	CG	Kernel
3:82340000-82341060	Zm00001d040952	-0.708107	0.0790065	4.68e-16	CG	Kernel
3:83071660-83072000	Zm00001d040958	-0.698657	0.0940503	1.71e-11	CG	Kernel
3:83071660-83072000	Zm00001d021241	-1.01073	0.175763	6.82e-08	CG	Kernel
3:83179800-83179900	Zm00001d007174	-1.53929	0.298113	8.94e-07	CG	Kernel
3:83498900-83499340	Zm00001d040958	0.353207	0.0667835	3.43e-07	CG	Kernel
3:83498900-83499340	Zm00001d040960	0.326024	0.0573129	4.9e-08	CG	Kernel
3:85252000-85252900	Zm00001d040941	0.565434	0.106704	3.3e-07	CG	Kernel
3:85252000-85252900	Zm00001d040958	-0.597466	0.100824	1.5e-08	CG	Kernel
3:85252000-85252900	Zm00001d040980	-0.608865	0.105359	3.16e-08	CG	Kernel
3:85266340-85267120	Zm00001d040958	-0.495275	0.0956556	5.83e-07	CG	Kernel
3:85266340-85267120	Zm00001d040980	-0.540845	0.0982432	1.22e-07	CG	Kernel
3:85266340-85267120	Zm00001d041136	-0.21079	0.0376966	7.97e-08	CG	Kernel
3:85284440-85285000	Zm00001d040958	-0.571656	0.100471	4.87e-08	CG	Kernel
3:85284440-85285000	Zm00001d040980	-0.556846	0.105531	3.64e-07	CG	Kernel
3:85284440-85285000	Zm00001d041136	-0.212141	0.0405457	4.49e-07	CG	Kernel
3:90493600-90493720	Zm00001d006521	1.72895	0.333511	9e-07	CG	Kernel
3:100145580-100146600	Zm00001d040958	-0.413425	0.0791869	4.74e-07	CG	Kernel
3:100145580-100146600	Zm00001d040980	-0.453364	0.0813918	8.81e-08	CG	Kernel
3:100145580-100146600	Zm00001d041136	-0.178575	0.0305588	2.25e-08	CG	Kernel
3:104276860-104277280	Zm00001d041201	-0.420419	0.0749772	7.48e-08	CG	Kernel
3:106801620-106802120	Zm00001d040960	0.477202	0.0905255	5.01e-07	CG	Kernel
3:111922020-111922420	Zm00001d040784	1.00349	0.191699	4.75e-07	CG	Kernel
3:111922020-111922420	Zm00001d042052	1.29005	0.250502	7.04e-07	CG	Kernel
3:135912320-135913120	Zm00001d041751	-0.406824	0.080065	1e-06	CG	Kernel
3:136099140-136099420	Zm00001d037967	-1.764	0.329221	2.53e-07	CG	Kernel
3:141739360-141739980	Zm00001d002143	0.823644	0.160601	1.03e-06	CG	Kernel
3:147039700-147040320	Zm00001d042005	-1.10009	0.187233	2.06e-08	CG	Kernel
3:151433240-151434040	Zm00001d042113	-0.300047	0.0389042	1.47e-12	CG	Kernel
3:151578700-151578880	Zm00001d042122	0.67024	0.116753	5.88e-08	CG	Kernel
3:152190840-152191560	Zm00001d042126	-0.915298	0.140994	1.3e-09	CG	Kernel
3:155496680-155497080	Zm00001d040112	-1.03114	0.186691	1.7e-07	CG	Kernel
3:157477360-157478160	Zm00001d012767	-0.0562701	0.00940047	1.4e-08	CG	Kernel
3:160561680-160562080	Zm00001d042315	-0.584582	0.115056	9.26e-07	CG	Kernel
3:160587020-160587440	Zm00001d042315	0.586227	0.105409	1.03e-07	CG	Kernel
3:177206380-177209140	Zm00001d042692	-0.449679	0.0453129	1.12e-18	CG	Kernel
3:179105480-179105780	Zm00001d045447	1.31688	0.257472	8.84e-07	CG	Kernel
3:179373540-179374200	Zm00001d042776	-2.10058	0.30225	6.85e-11	CG	Kernel
3:179376540-179377040	Zm00001d042776	-1.97965	0.253837	7.75e-13	CG	Kernel
3:197671980-197672420	Zm00001d043360	-0.262214	0.0293428	3.76e-15	CG	Kernel
3:197789220-197789640	Zm00001d043367	0.450414	0.0616091	9.26e-12	CG	Kernel
3:198364340-198365360	Zm00001d043384	-0.213287	0.0343971	9.26e-09	CG	Kernel
3:208804760-208804980	Zm00001d026223	0.911522	0.169899	4.47e-07	CG	Kernel
3:211089920-211090200	Zm00001d043831	0.687721	0.122624	8.57e-08	CG	Kernel
3:211836320-211836720	Zm00001d028827	1.03371	0.200341	7.61e-07	CG	Kernel
3:211836320-211836720	Zm00001d041915	0.599412	0.115471	6.61e-07	CG	Kernel
3:221397640-221398380	Zm00001d044186	-0.433339	0.0640199	2.56e-10	CG	Kernel
3:221973760-221974120	Zm00001d044213	1.14422	0.119871	7.41e-18	CG	Kernel
3:222117520-222118260	Zm00001d044219	-0.0952037	0.0149787	2.29e-09	CG	Kernel
3:225109660-225110100	Zm00001d044320	0.992549	0.178803	1.08e-07	CG	Kernel
3:227194040-227194200	Zm00001d011687	0.792583	0.150705	6.2e-07	CG	Kernel
3:229649780-229650340	Zm00001d044494	-0.815149	0.124541	1.54e-09	CG	Kernel
4:3500260-3500520	Zm00001d050190	1.56983	0.291798	2.95e-07	CG	Kernel
4:9751740-9751960	Zm00001d007245	-0.779192	0.084563	7.16e-17	CG	Kernel
4:22022920-22023260	Zm00001d040457	-0.0246211	0.00363296	2.07e-10	CG	Kernel
4:28236440-28236940	Zm00001d049377	-0.366715	0.0615229	2.07e-08	CG	Kernel
4:38580740-38580820	Zm00001d009588	1.52265	0.3007	9.81e-07	CG	Kernel
4:39122440-39122920	Zm00001d049664	-0.300331	0.0362375	2.78e-14	CG	Kernel
4:41374720-41375020	Zm00001d049719	-0.38949	0.0451219	7.58e-15	CG	Kernel
4:46596140-46596880	Zm00001d049823	0.185953	0.0226104	9.86e-14	CG	Kernel
4:47976680-47977120	Zm00001d049834	-0.580941	0.10469	1.08e-07	CG	Kernel
4:53867520-53868600	Zm00001d049913	0.325363	0.0635568	8.66e-07	CG	Kernel
4:58847660-58848400	Zm00001d050000	-1.47274	0.187048	2.88e-13	CG	Kernel
4:62240980-62241580	Zm00001d032385	0.572976	0.0950077	9.62e-09	CG	Kernel
4:62240980-62241580	Zm00001d050033	0.659559	0.124507	3.54e-07	CG	Kernel
4:72043220-72043640	Zm00001d034494	1.32032	0.251608	4.86e-07	CG	Kernel
4:72043220-72043640	Zm00001d043399	1.17269	0.206478	6.27e-08	CG	Kernel
4:77878360-77878560	Zm00001d050274	-1.10973	0.212016	7e-07	CG	Kernel
4:83775700-83775780	Zm00001d031436	2.19696	0.431081	1.12e-06	CG	Kernel
4:88526160-88526780	Zm00001d050443	-0.721872	0.142593	1.01e-06	CG	Kernel
4:90420660-90420980	Zm00001d050463	-0.23394	0.042693	1.45e-07	CG	Kernel
4:90932980-90933520	Zm00001d050484	0.936932	0.167817	8.76e-08	CG	Kernel
4:99944900-99945100	Zm00001d050550	1.03014	0.153316	3.29e-10	CG	Kernel
4:103426320-103427000	Zm00001d050604	-1.09461	0.181586	9.5e-09	CG	Kernel
4:107995180-107995500	Zm00001d048284	1.17874	0.216632	2.77e-07	CG	Kernel
4:125741260-125742760	Zm00001d050844	-1.07208	0.0974061	1.22e-21	CG	Kernel
4:126338020-126338680	Zm00001d050837	0.650667	0.0917026	3.03e-11	CG	Kernel
4:126338020-126338680	Zm00001d050844	1.10167	0.17347	1.77e-09	CG	Kernel
4:139759440-139759780	Zm00001d003027	-0.470999	0.0753606	5.26e-09	CG	Kernel
4:151295060-151295140	Zm00001d051286	0.444036	0.0743926	2.17e-08	CG	Kernel
4:151295060-151295140	Zm00001d051287	0.489077	0.0878916	1.46e-07	CG	Kernel
4:151295060-151295140	Zm00001d051288	-0.678937	0.113645	2.11e-08	CG	Kernel
4:151295060-151295140	Zm00001d051310	0.256084	0.049906	1.03e-06	CG	Kernel
4:152961720-152962780	Zm00001d051286	-0.363298	0.0599631	8.04e-09	CG	Kernel
4:152961720-152962780	Zm00001d051287	-0.495703	0.0681445	1.09e-11	CG	Kernel
4:152961720-152962780	Zm00001d051288	0.679201	0.0886954	1.19e-12	CG	Kernel
4:152961720-152962780	Zm00001d051310	-0.255367	0.0367278	6.64e-11	CG	Kernel
4:156366400-156366820	Zm00001d052605	1.95533	0.384437	1.02e-06	CG	Kernel
4:157553200-157553760	Zm00001d051413	-0.701722	0.128098	1.42e-07	CG	Kernel
4:157554000-157554960	Zm00001d051413	-0.840951	0.137912	8.03e-09	CG	Kernel
4:164475880-164476400	Zm00001d051609	-0.535949	0.0884696	1.58e-08	CG	Kernel
4:166182400-166183080	Zm00001d023390	-0.526228	0.10262	7.52e-07	CG	Kernel
4:166182400-166183080	Zm00001d051670	0.232716	0.0262543	7.41e-16	CG	Kernel
4:167320000-167321200	Zm00001d051709	-0.127106	0.0198322	1.33e-09	CG	Kernel
4:167619920-167620780	Zm00001d051709	-0.105453	0.0188673	1.01e-07	CG	Kernel
4:167763960-167764140	Zm00001d051709	-0.116959	0.021761	3.47e-07	CG	Kernel
4:168405320-168405840	Zm00001d051709	-0.0860407	0.0158362	2.04e-07	CG	Kernel
4:168462320-168462680	Zm00001d051709	-0.0878825	0.0172092	1.04e-06	CG	Kernel
4:168481680-168481940	Zm00001d051709	-0.114184	0.0204544	8.25e-08	CG	Kernel
4:174675180-174675680	Zm00001d033411	-1.06678	0.165988	2.93e-09	CG	Kernel
4:179492920-179494080	Zm00001d052097	-0.764785	0.0666835	3.74e-23	CG	Kernel
4:183053140-183053580	Zm00001d026236	-0.818235	0.156422	4.47e-07	CG	Kernel
4:194406960-194407600	Zm00001d052602	-0.357854	0.0672737	4.85e-07	CG	Kernel
4:197091300-197092420	Zm00001d052680	-0.514429	0.0813244	2.91e-09	CG	Kernel
4:197093520-197094000	Zm00001d052680	-0.561727	0.0766147	1.84e-11	CG	Kernel
4:198199660-198199760	Zm00001d052715	0.387243	0.0728413	3.95e-07	CG	Kernel
4:202865940-202866240	Zm00001d015342	1.90145	0.359879	4.66e-07	CG	Kernel
4:202999180-202999280	Zm00001d004575	-1.0607	0.191484	1.71e-07	CG	Kernel
4:203773600-203773920	Zm00001d052892	-0.289889	0.039713	8.8e-12	CG	Kernel
4:206311180-206311260	Zm00001d052961	0.308141	0.0600665	7.42e-07	CG	Kernel
4:207920740-207920940	Zm00001d052996	-0.901213	0.152063	2.77e-08	CG	Kernel
4:207921120-207921200	Zm00001d052996	-0.580646	0.111756	6.9e-07	CG	Kernel
4:220846840-220847200	Zm00001d036390	-0.012073	0.00189258	2.01e-09	CG	Kernel
4:225161540-225162900	Zm00001d053301	-0.236241	0.0366148	1.2e-09	CG	Kernel
4:225791860-225792540	Zm00001d053322	0.820181	0.161943	1.05e-06	CG	Kernel
4:237752340-237752660	Zm00001d053634	-0.366885	0.0572522	1.26e-09	CG	Kernel
4:240125660-240126080	Zm00001d053713	-0.282182	0.0515141	2.27e-07	CG	Kernel
5:1221320-1221540	Zm00001d012859	-0.115287	0.0143787	1.97e-13	CG	Kernel
5:6654500-6654720	Zm00001d013218	1.37486	0.198882	1.13e-10	CG	Kernel
5:10327820-10328160	Zm00001d041533	1.29138	0.22329	5.45e-08	CG	Kernel
5:10937760-10938080	Zm00001d005398	0.331425	0.0458864	2.66e-11	CG	Kernel
5:10937760-10938080	Zm00001d041225	0.250974	0.0423097	2.1e-08	CG	Kernel
5:10937760-10938080	Zm00001d007340	0.453449	0.0809935	1.05e-07	CG	Kernel
5:11966900-11967380	Zm00001d013453	0.850442	0.132015	1.07e-09	CG	Kernel
5:15049020-15049640	Zm00001d013594	-0.261058	0.0471317	1.64e-07	CG	Kernel
5:18923280-18923560	Zm00001d013737	-0.398348	0.0589307	1.96e-10	CG	Kernel
5:27693500-27694060	Zm00001d013990	0.531808	0.079912	3.64e-10	CG	Kernel
5:29995400-29995580	Zm00001d035540	-0.662712	0.129228	8.36e-07	CG	Kernel
5:29995400-29995580	Zm00001d020413	-0.722918	0.138312	5.32e-07	CG	Kernel
5:41123460-41123880	Zm00001d014330	-0.348192	0.0584422	1.94e-08	CG	Kernel
5:49917160-49917560	Zm00001d014482	0.431323	0.0608717	3.25e-11	CG	Kernel
5:50967960-50969360	Zm00001d039937	0.562122	0.0906156	3.69e-09	CG	Kernel
5:51870060-51870480	Zm00001d039937	-0.622524	0.103534	1.75e-08	CG	Kernel
5:53639040-53640240	Zm00001d014567	-1.13901	0.165136	9.29e-11	CG	Kernel
5:79562220-79562780	Zm00001d015212	-0.950973	0.168244	8.05e-08	CG	Kernel
5:85152100-85152240	Zm00001d022578	2.43714	0.468732	6.49e-07	CG	Kernel
5:92750920-92751240	Zm00001d015482	0.23215	0.0427336	1.96e-07	CG	Kernel
5:92847960-92848620	Zm00001d015482	-0.332589	0.0398626	2.6e-14	CG	Kernel
5:99163360-99163440	Zm00001d029918	-2.06377	0.387811	3.86e-07	CG	Kernel
5:101971020-101971080	Zm00001d041880	-0.520494	0.0999946	6.87e-07	CG	Kernel
5:113926380-113926860	Zm00001d050837	0.516385	0.0753794	1.07e-10	CG	Kernel
5:113926380-113926860	Zm00001d050844	0.996146	0.14448	8.36e-11	CG	Kernel
5:114074200-114074640	Zm00001d015723	-0.570162	0.0807608	3.94e-11	CG	Kernel
5:114074200-114074640	Zm00001d015724	-0.446116	0.0826299	2.2e-07	CG	Kernel
5:114213220-114213760	Zm00001d015723	0.541607	0.103474	5.24e-07	CG	Kernel
5:115889100-115889340	Zm00001d015747	-0.386026	0.0646329	2.53e-08	CG	Kernel
5:118489520-118489600	Zm00001d049954	0.709804	0.137465	8.94e-07	CG	Kernel
5:120033920-120034100	Zm00001d009837	1.07918	0.208401	6.95e-07	CG	Kernel
5:123618920-123619620	Zm00001d015818	-0.671384	0.132475	1.02e-06	CG	Kernel
5:127485120-127485920	Zm00001d015877	-0.553252	0.0948853	2.43e-08	CG	Kernel
5:128902920-128903560	Zm00001d015877	0.38762	0.0678303	4.31e-08	CG	Kernel
5:138192020-138192140	Zm00001d015997	1.61137	0.277855	3.2e-08	CG	Kernel
5:141438340-141438660	Zm00001d016045	-0.831971	0.0880228	3.53e-17	CG	Kernel
5:144546200-144546360	Zm00001d004190	-1.54331	0.288125	2.99e-07	CG	Kernel
5:144546200-144546360	Zm00001d004193	1.13747	0.222844	9.54e-07	CG	Kernel
5:150371840-150372220	Zm00001d043215	-0.641691	0.12332	8.1e-07	CG	Kernel
5:150371840-150372220	Zm00001d016203	0.527831	0.0887132	2.68e-08	CG	Kernel
5:162151120-162151940	Zm00001d016431	-0.534206	0.098216	1.67e-07	CG	Kernel
5:180066620-180067500	Zm00001d016922	0.7816	0.154443	1.03e-06	CG	Kernel
5:180626800-180627260	Zm00001d046181	0.511992	0.0957326	3.56e-07	CG	Kernel
5:185354220-185354660	Zm00001d017097	-1.29893	0.216	1.24e-08	CG	Kernel
5:188590840-188591120	Zm00001d004048	0.564649	0.109205	7.35e-07	CG	Kernel
5:191474820-191476000	Zm00001d017276	-0.694115	0.10949	1.67e-09	CG	Kernel
5:191539940-191541120	Zm00001d017276	-0.504893	0.0930428	1.87e-07	CG	Kernel
5:197941140-197941320	Zm00001d017505	-0.417117	0.0560524	1.76e-11	CG	Kernel
5:198596360-198596440	Zm00001d008773	-0.311365	0.0561588	1.72e-07	CG	Kernel
5:210389980-210390340	Zm00001d017937	0.394533	0.0529206	5.81e-12	CG	Kernel
5:212103040-212103380	Zm00001d018013	-0.900193	0.108312	1.94e-13	CG	Kernel
5:212677500-212677820	Zm00001d028669	1.43046	0.273651	7.07e-07	CG	Kernel
5:212798560-212799840	Zm00001d018046	-0.511635	0.0744622	2.13e-10	CG	Kernel
5:220904120-220904340	Zm00001d018441	1.30252	0.222115	2.69e-08	CG	Kernel
5:223179940-223180480	Zm00001d018554	0.543522	0.0875683	5.16e-09	CG	Kernel
6:4341880-4341960	Zm00001d044634	-2.95115	0.535985	2.26e-07	CG	Kernel
6:8569320-8569580	Zm00001d035186	0.652385	0.0951847	1.12e-10	CG	Kernel
6:40171080-40171760	Zm00001d035672	0.390907	0.0643138	7.41e-09	CG	Kernel
6:51516200-51516500	Zm00001d035807	-0.2212	0.0421017	5.98e-07	CG	Kernel
6:62956180-62956420	Zm00001d035962	0.737082	0.123522	1.34e-08	CG	Kernel
6:78015180-78015900	Zm00001d036229	-0.310162	0.0309862	4.56e-19	CG	Kernel
6:86975160-86975580	Zm00001d036404	-0.175071	0.0287795	7.35e-09	CG	Kernel
6:86975160-86975580	Zm00001d036406	-0.27196	0.0530391	7.8e-07	CG	Kernel
6:87301720-87301800	Zm00001d053082	1.77953	0.351308	1.12e-06	CG	Kernel
6:94476400-94476860	Zm00001d036613	-0.289663	0.0523059	1.48e-07	CG	Kernel
6:96573360-96574160	Zm00001d036656	-0.498355	0.0626251	2.87e-13	CG	Kernel
6:102823200-102823460	Zm00001d036825	-0.92199	0.099203	1.88e-16	CG	Kernel
6:109839940-109840180	Zm00001d014117	2.42898	0.471162	8.53e-07	CG	Kernel
6:118436680-118436940	Zm00001d008753	0.79045	0.149933	5.36e-07	CG	Kernel
6:120350740-120350860	Zm00001d028423	-1.79807	0.347679	8.79e-07	CG	Kernel
6:120634620-120634920	Zm00001d037315	-0.520178	0.0866503	1.45e-08	CG	Kernel
6:124278820-124279460	Zm00001d037395	-1.14281	0.147048	7.69e-13	CG	Kernel
6:124932440-124932840	Zm00001d037492	-1.55197	0.306236	1.11e-06	CG	Kernel
6:133055580-133056440	Zm00001d037652	-0.119032	0.0164132	2.55e-11	CG	Kernel
6:134412660-134412820	Zm00001d037700	-0.808802	0.12813	2.53e-09	CG	Kernel
6:135959260-135959520	Zm00001d037738	-0.877356	0.105767	5.23e-14	CG	Kernel
6:137749540-137749740	Zm00001d037870	1.00612	0.192386	6.66e-07	CG	Kernel
6:146928300-146928880	Zm00001d038073	-0.29401	0.0470211	4.45e-09	CG	Kernel
6:146929100-146929480	Zm00001d038073	-0.293653	0.050718	5.01e-08	CG	Kernel
6:152696040-152696200	Zm00001d038266	0.459672	0.0762891	9.8e-09	CG	Kernel
6:157401140-157401900	Zm00001d038445	-0.579177	0.0834566	1.56e-10	CG	Kernel
6:157594260-157594880	Zm00001d038460	0.835656	0.134196	4.11e-09	CG	Kernel
6:171187620-171188020	Zm00001d039154	0.900305	0.176952	9.93e-07	CG	Kernel
6:173932360-173932760	Zm00001d039231	-0.588835	0.0657654	6.95e-16	CG	Kernel
7:7856140-7856680	Zm00001d043498	0.390003	0.0704571	1.63e-07	CG	Kernel
7:12945700-12946900	Zm00001d019020	-0.422536	0.0417756	3.82e-19	CG	Kernel
7:19347500-19347940	Zm00001d019162	-0.334245	0.0624082	2.51e-07	CG	Kernel
7:20587500-20587940	Zm00001d019182	-0.603513	0.11942	1.04e-06	CG	Kernel
7:23599680-23599880	Zm00001d019237	-0.357046	0.0563641	3.04e-09	CG	Kernel
7:28407440-28407720	Zm00001d019335	-0.922405	0.148821	4.83e-09	CG	Kernel
7:29451180-29451560	Zm00001d019354	0.236343	0.0381018	5.27e-09	CG	Kernel
7:29483840-29484180	Zm00001d019354	0.240169	0.0461235	6.76e-07	CG	Kernel
7:47866600-47867140	Zm00001d019629	0.234476	0.0401917	2.39e-08	CG	Kernel
7:47866600-47867140	Zm00001d019642	0.545127	0.0997599	1.49e-07	CG	Kernel
7:47866600-47867140	Zm00001d019644	0.979286	0.187786	4.92e-07	CG	Kernel
7:50238480-50239580	Zm00001d019629	-0.24831	0.0478958	5.6e-07	CG	Kernel
7:50238480-50239580	Zm00001d019642	-0.607695	0.116788	5.12e-07	CG	Kernel
7:51232040-51232960	Zm00001d019693	-0.200525	0.032934	6.71e-09	CG	Kernel
7:53793900-53794240	Zm00001d019721	0.0121143	0.00206509	2.23e-08	CG	Kernel
7:53793900-53794240	Zm00001d019724	-0.222818	0.0285375	5.45e-13	CG	Kernel
7:53794740-53795380	Zm00001d019724	-0.223719	0.0436372	7.67e-07	CG	Kernel
7:54361900-54362640	Zm00001d019733	-0.366181	0.0578885	1.9e-09	CG	Kernel
7:63016800-63018320	Zm00001d019370	-0.584616	0.108185	1.98e-07	CG	Kernel
7:64110100-64110660	Zm00001d019726	-0.767905	0.143304	2.46e-07	CG	Kernel
7:75333780-75334220	Zm00001d019912	-0.30112	0.0382365	5.13e-13	CG	Kernel
7:82959140-82959400	Zm00001d020001	-0.725495	0.142528	9.04e-07	CG	Kernel
7:83556660-83556780	Zm00001d046005	-1.34305	0.26108	7.91e-07	CG	Kernel
7:84308780-84309200	Zm00001d020001	-1.28554	0.243127	4.37e-07	CG	Kernel
7:87222740-87223000	Zm00001d032852	-1.35738	0.261518	5.65e-07	CG	Kernel
7:88872900-88873800	Zm00001d020057	0.22052	0.0424441	5.73e-07	CG	Kernel
7:89293640-89293960	Zm00001d020057	0.393605	0.0731804	3.38e-07	CG	Kernel
7:104743440-104744080	Zm00001d020280	0.401058	0.078846	1.1e-06	CG	Kernel
7:144065100-144065180	Zm00001d033633	1.4574	0.267464	2.45e-07	CG	Kernel
7:147098200-147098460	Zm00001d002784	1.62849	0.29619	1.43e-07	CG	Kernel
7:152484920-152485440	Zm00001d021446	-0.49597	0.091837	3.37e-07	CG	Kernel
7:155446580-155448040	Zm00001d021542	-0.523951	0.0586088	4.21e-16	CG	Kernel
7:175375640-175375880	Zm00001d022321	-0.780971	0.124557	2.88e-09	CG	Kernel
8:6512760-6513500	Zm00001d008367	-0.227479	0.0421518	3.28e-07	CG	Kernel
8:10886020-10886140	Zm00001d017037	-1.69543	0.330722	9.03e-07	CG	Kernel
8:14151960-14152400	Zm00001d008599	0.53867	0.102575	4.08e-07	CG	Kernel
8:16315760-16315980	Zm00001d031734	0.586024	0.113502	8.24e-07	CG	Kernel
8:23570500-23570800	Zm00001d008880	-0.510921	0.0927364	1.42e-07	CG	Kernel
8:45479500-45480220	Zm00001d009331	0.195042	0.0333299	3.33e-08	CG	Kernel
8:53998360-53998760	Zm00001d009315	0.750062	0.143955	6.77e-07	CG	Kernel
8:53998360-53998760	Zm00001d009331	-0.217319	0.0370335	3.16e-08	CG	Kernel
8:54964180-54964360	Zm00001d009317	1.21695	0.231459	7.24e-07	CG	Kernel
8:56880380-56881480	Zm00001d009315	0.572685	0.102621	8.48e-08	CG	Kernel
8:56880380-56881480	Zm00001d009317	-0.495683	0.086433	3.94e-08	CG	Kernel
8:56880380-56881480	Zm00001d009331	-0.167205	0.0228832	8.05e-12	CG	Kernel
8:63305840-63306120	Zm00001d009407	-0.637464	0.1196	3.65e-07	CG	Kernel
8:66880060-66880700	Zm00001d009509	1.37396	0.240793	7.54e-08	CG	Kernel
8:78414480-78415300	Zm00001d009727	-0.435679	0.065152	2.91e-10	CG	Kernel
8:85590860-85591200	Zm00001d028249	0.949213	0.179341	6.06e-07	CG	Kernel
8:92770260-92770480	Zm00001d008203	0.70444	0.128158	2.13e-07	CG	Kernel
8:92770260-92770480	Zm00001d009965	0.607077	0.10651	8.39e-08	CG	Kernel
8:98928100-98928440	Zm00001d010093	0.18349	0.0331087	1.01e-07	CG	Kernel
8:99087240-99087520	Zm00001d010093	-0.387001	0.0549735	8.45e-11	CG	Kernel
8:99087240-99087520	Zm00001d010094	-0.463123	0.0792266	3.52e-08	CG	Kernel
8:104473940-104474500	Zm00001d010216	0.102932	0.0170422	8.29e-09	CG	Kernel
8:105256000-105256280	Zm00001d019147	2.40833	0.431575	1.44e-07	CG	Kernel
8:110871500-110872260	Zm00001d010353	0.615028	0.115306	2.91e-07	CG	Kernel
8:117531400-117531860	Zm00001d010489	-0.137567	0.0205413	2.86e-10	CG	Kernel
8:118707780-118708020	Zm00001d047051	0.290093	0.0538708	2.28e-07	CG	Kernel
8:120190300-120190880	Zm00001d024357	1.0326	0.198845	7.71e-07	CG	Kernel
8:120190300-120190880	Zm00001d006109	1.03024	0.182787	1.02e-07	CG	Kernel
8:121646520-121646960	Zm00001d047461	0.765541	0.145788	5.37e-07	CG	Kernel
8:121646520-121646960	Zm00001d013996	1.07887	0.199198	2.52e-07	CG	Kernel
8:123300900-123301080	Zm00001d010667	-0.606425	0.102162	1.52e-08	CG	Kernel
8:127680480-127680640	Zm00001d010782	1.60228	0.261027	8.7e-09	CG	Kernel
8:127680480-127680640	Zm00001d010784	-0.77026	0.122635	4.3e-09	CG	Kernel
8:131139540-131139800	Zm00001d010868	0.857316	0.12479	1.49e-10	CG	Kernel
8:138317380-138317880	Zm00001d014793	0.830513	0.162534	7.92e-07	CG	Kernel
8:144804200-144805560	Zm00001d011253	0.838901	0.154003	1.82e-07	CG	Kernel
8:149989560-149989620	Zm00001d020006	2.07872	0.396574	4.52e-07	CG	Kernel
8:152782100-152782840	Zm00001d011507	1.16311	0.16254	3.66e-11	CG	Kernel
8:153581400-153581620	Zm00001d021982	0.816209	0.151018	2.56e-07	CG	Kernel
8:155018760-155019020	Zm00001d011585	0.728345	0.121302	1.33e-08	CG	Kernel
8:155555180-155556420	Zm00001d011601	-0.0858774	0.0132622	1.12e-09	CG	Kernel
8:157376940-157378100	Zm00001d011643	0.662929	0.116019	4.41e-08	CG	Kernel
8:162607420-162607680	Zm00001d053900	1.24558	0.237504	5.36e-07	CG	Kernel
8:162607420-162607680	Zm00001d002662	1.90951	0.337439	7.72e-08	CG	Kernel
8:162607420-162607680	Zm00001d018197	1.8465	0.351783	5.25e-07	CG	Kernel
8:163199300-163199700	Zm00001d011869	-1.83709	0.326138	7.05e-08	CG	Kernel
8:163199780-163200340	Zm00001d041784	-1.0706	0.139691	1.14e-12	CG	Kernel
8:163199780-163200340	Zm00001d011869	-1.52985	0.129375	3.76e-24	CG	Kernel
8:163199780-163200340	Zm00001d011872	0.351284	0.0660158	3.09e-07	CG	Kernel
8:163199780-163200340	Zm00001d011873	0.127724	0.0201511	1.87e-09	CG	Kernel
8:163199780-163200340	Zm00001d011874	0.536888	0.0829347	9.1e-10	CG	Kernel
8:163319740-163320460	Zm00001d041784	-1.29356	0.175402	8.91e-12	CG	Kernel
8:163319740-163320460	Zm00001d011869	-1.67545	0.164978	6.1e-19	CG	Kernel
8:163319740-163320460	Zm00001d011872	0.433256	0.0829392	5.5e-07	CG	Kernel
8:163319740-163320460	Zm00001d011873	0.136996	0.0245125	9.88e-08	CG	Kernel
8:163319740-163320460	Zm00001d011874	0.667904	0.0997124	3.56e-10	CG	Kernel
8:165204440-165205220	Zm00001d011958	-1.26722	0.195825	8.38e-10	CG	Kernel
8:166065580-166065940	Zm00001d012017	0.948215	0.174143	1.81e-07	CG	Kernel
8:166065580-166065940	Zm00001d012032	0.508089	0.0971177	4.95e-07	CG	Kernel
8:180227840-180228120	Zm00001d012761	-0.531945	0.0668833	8.95e-13	CG	Kernel
9:6905820-6906320	Zm00001d044907	0.213826	0.0271877	6.73e-13	CG	Kernel
9:14623680-14624120	Zm00001d045158	-0.786376	0.141999	1.21e-07	CG	Kernel
9:14632360-14632540	Zm00001d045160	-0.922545	0.159851	4.16e-08	CG	Kernel
9:23316000-23316380	Zm00001d045466	-0.59268	0.0922644	1.49e-09	CG	Kernel
9:25062120-25062740	Zm00001d045511	0.350359	0.037333	3.09e-17	CG	Kernel
9:25062120-25062740	Zm00001d045512	0.993356	0.186696	3.1e-07	CG	Kernel
9:25063140-25063840	Zm00001d045511	0.357562	0.0397273	3.36e-16	CG	Kernel
9:25063140-25063840	Zm00001d045512	1.10121	0.189997	3.03e-08	CG	Kernel
9:25600200-25600360	Zm00001d045529	0.795623	0.123862	2.18e-09	CG	Kernel
9:28913960-28914040	Zm00001d005598	-1.78164	0.345295	8.5e-07	CG	Kernel
9:35862600-35863000	Zm00001d045732	-0.969943	0.122167	7.25e-13	CG	Kernel
9:39701220-39702100	Zm00001d046112	0.791833	0.130623	1.36e-08	CG	Kernel
9:39851880-39852740	Zm00001d046112	-0.451046	0.0866039	5.18e-07	CG	Kernel
9:40957240-40957420	Zm00001d045896	-0.897791	0.167406	3.74e-07	CG	Kernel
9:47400620-47401540	Zm00001d051890	-1.03233	0.195405	4.39e-07	CG	Kernel
9:47548120-47548980	Zm00001d045927	0.107364	0.0157735	1.42e-10	CG	Kernel
9:49735980-49736300	Zm00001d017091	-1.84423	0.363067	9.45e-07	CG	Kernel
9:72552860-72553220	Zm00001d048596	-0.172704	0.0314406	1.32e-07	CG	Kernel
9:89572160-89573000	Zm00001d046434	0.541074	0.0756189	2.51e-11	CG	Kernel
9:91053620-91054080	Zm00001d046465	-0.613685	0.0892201	1.93e-10	CG	Kernel
9:94798900-94799300	Zm00001d046530	0.53935	0.103696	6.22e-07	CG	Kernel
9:104413000-104413240	Zm00001d046754	-0.000349985	5.14e-05	1.79e-10	CG	Kernel
9:104413360-104413780	Zm00001d046754	-0.000336281	4.87e-05	1.23e-10	CG	Kernel
9:110202820-110202920	Zm00001d046912	-0.029016	0.00429973	2.25e-10	CG	Kernel
9:119950020-119950420	Zm00001d047149	0.165142	0.0283438	2.75e-08	CG	Kernel
9:124528880-124529700	Zm00001d047257	-1.46026	0.240078	7.05e-09	CG	Kernel
9:131564960-131565360	Zm00001d047480	-1.58038	0.288015	1.57e-07	CG	Kernel
9:131565400-131565700	Zm00001d047480	-1.69812	0.243622	6.2e-11	CG	Kernel
9:136576760-136577040	Zm00001d047592	-0.623464	0.107677	4.82e-08	CG	Kernel
9:139154340-139154620	Zm00001d047681	0.578286	0.106201	1.91e-07	CG	Kernel
9:147860000-147860120	Zm00001d048007	-1.06383	0.191024	1.49e-07	CG	Kernel
9:148187840-148187920	Zm00001d019161	0.698207	0.134398	5.45e-07	CG	Kernel
9:148688880-148689040	Zm00001d048031	0.250656	0.0401849	4.6e-09	CG	Kernel
9:148688880-148689040	Zm00001d048046	-0.723127	0.120706	1.57e-08	CG	Kernel
9:152293340-152293700	Zm00001d027839	-1.90453	0.37281	9.04e-07	CG	Kernel
9:152293340-152293700	Zm00001d043619	-1.505	0.296712	1.07e-06	CG	Kernel
10:1608960-1609640	Zm00001d023265	0.388629	0.0582184	5.33e-10	CG	Kernel
10:3502780-3503220	Zm00001d023329	-0.328207	0.0590008	1.42e-07	CG	Kernel
10:3594920-3595780	Zm00001d023329	0.325013	0.0583304	9.91e-08	CG	Kernel
10:3594920-3595780	Zm00001d023331	0.472466	0.073161	1.11e-09	CG	Kernel
10:8206060-8206620	Zm00001d023511	0.40582	0.0791489	7.73e-07	CG	Kernel
10:8208780-8209780	Zm00001d023511	0.27985	0.0441559	2.09e-09	CG	Kernel
10:8871040-8871360	Zm00001d023531	0.506621	0.0631056	1.72e-13	CG	Kernel
10:18630580-18630720	Zm00001d052763	-1.85546	0.348603	4.31e-07	CG	Kernel
10:24747520-24747900	Zm00001d006183	-1.86004	0.335874	1.81e-07	CG	Kernel
10:24747520-24747900	Zm00001d021132	-1.27885	0.246663	8.79e-07	CG	Kernel
10:27463720-27464080	Zm00001d023906	-0.510532	0.0807703	2.34e-09	CG	Kernel
10:30774900-30775400	Zm00001d023853	1.19636	0.205469	3.03e-08	CG	Kernel
10:30999540-31000220	Zm00001d004415	-0.471496	0.0771678	1.06e-08	CG	Kernel
10:36872800-36873380	Zm00001d024012	-0.547963	0.0986383	1.07e-07	CG	Kernel
10:38721880-38722440	Zm00001d023853	1.14097	0.218235	4.92e-07	CG	Kernel
10:47595400-47596320	Zm00001d024128	1.69782	0.314325	2.06e-07	CG	Kernel
10:61913980-61914520	Zm00001d024291	-0.816094	0.141289	3.78e-08	CG	Kernel
10:63760020-63760780	Zm00001d017547	0.981589	0.190058	8.74e-07	CG	Kernel
10:65900960-65901620	Zm00001d024348	-0.742347	0.129155	6.28e-08	CG	Kernel
10:72076600-72076940	Zm00001d024467	-0.360281	0.0637239	1.08e-07	CG	Kernel
10:72076600-72076940	Zm00001d050926	0.574022	0.072337	1.24e-12	CG	Kernel
10:72082740-72083100	Zm00001d050926	0.512664	0.0803403	2.65e-09	CG	Kernel
10:74756480-74757000	Zm00001d024505	-0.649501	0.08841	1.7e-11	CG	Kernel
10:74933860-74934280	Zm00001d024510	0.642899	0.0709989	5.72e-16	CG	Kernel
10:80021040-80021160	Zm00001d024602	-1.04962	0.20238	6.22e-07	CG	Kernel
10:82136800-82137440	Zm00001d024652	-0.0833385	0.0155728	4.02e-07	CG	Kernel
10:83545160-83545240	Zm00001d013991	-1.93202	0.375398	9.99e-07	CG	Kernel
10:84569340-84570280	Zm00001d024713	0.615782	0.100784	7.31e-09	CG	Kernel
10:103227160-103228520	Zm00001d025082	0.365839	0.0706238	5.9e-07	CG	Kernel
10:107311100-107312100	Zm00001d025171	-0.299836	0.0464516	9.07e-10	CG	Kernel
10:112563800-112564180	Zm00001d024710	-2.13687	0.350957	9.01e-09	CG	Kernel
10:112563800-112564180	Zm00001d025185	1.32456	0.250487	4.27e-07	CG	Kernel
10:112563800-112564180	Zm00001d025253	-1.35075	0.205021	6.97e-10	CG	Kernel
10:112563800-112564180	Zm00001d025480	1.25178	0.207001	1.11e-08	CG	Kernel
10:112563800-112564180	Zm00001d006088	1.05723	0.18478	5.5e-08	CG	Kernel
10:120757340-120757940	Zm00001d029020	1.56411	0.307824	1.07e-06	CG	Kernel
10:120757340-120757940	Zm00001d052859	0.961871	0.17931	2.93e-07	CG	Kernel
10:120757340-120757940	Zm00001d017112	0.491042	0.0944001	6.21e-07	CG	Kernel
10:120775080-120775720	Zm00001d025509	0.241579	0.0432896	8.87e-08	CG	Kernel
10:125387160-125387840	Zm00001d025513	0.53286	0.100034	3.04e-07	CG	Kernel
10:125879260-125879920	Zm00001d020491	-1.29374	0.171054	1.84e-12	CG	Kernel
10:126173940-126174140	Zm00001d051119	-1.39323	0.263073	4.86e-07	CG	Kernel
10:126886460-126886980	Zm00001d025706	-1.861	0.186394	9.19e-19	CG	Kernel
10:136072400-136072460	Zm00001d026016	-1.02353	0.195903	4.97e-07	CG	Kernel
10:138898040-138898500	Zm00001d025763	-0.688742	0.133552	1.09e-06	CG	Kernel
10:139475980-139476300	Zm00001d033571	1.50651	0.270155	1.65e-07	CG	Kernel
10:147483880-147484280	Zm00001d026521	-0.02938	0.00537617	1.59e-07	CG	Kernel
10:147487140-147487360	Zm00001d026521	-0.0470181	0.00776247	1.23e-08	CG	Kernel
10:147738640-147738920	Zm00001d026528	0.0540944	0.00994232	2.39e-07	CG	Kernel
10:150830040-150830600	Zm00001d053183	1.16698	0.220152	3.24e-07	CG	Kernel
1:202100-202220	Zm00001d034171	-0.670225	0.105588	3.08e-09	CHG	Kernel
1:215320-215920	Zm00001d027242	-0.962321	0.111226	5.65e-15	CHG	Kernel
1:1073240-1073320	Zm00001d027271	-0.494905	0.0744967	6.41e-10	CHG	Kernel
1:1073820-1073980	Zm00001d027271	0.892538	0.171145	5.8e-07	CHG	Kernel
1:17616320-17616980	Zm00001d027918	-0.470592	0.0708881	5.04e-10	CHG	Kernel
1:23003140-23003680	Zm00001d028102	0.914351	0.171154	4.48e-07	CHG	Kernel
1:36169720-36170040	Zm00001d028475	0.998825	0.159662	3.47e-09	CHG	Kernel
1:37048140-37048820	Zm00001d016057	-0.534254	0.0919327	3.09e-08	CHG	Kernel
1:38320520-38320960	Zm00001d028530	-0.390847	0.0679513	6.58e-08	CHG	Kernel
1:43447340-43448280	Zm00001d028704	-1.40709	0.251791	8.21e-08	CHG	Kernel
1:45262300-45262840	Zm00001d028748	-0.923764	0.0950695	1.44e-17	CHG	Kernel
1:45265160-45265680	Zm00001d028748	-0.955063	0.120283	8.6e-13	CHG	Kernel
1:48425200-48426060	Zm00001d025129	0.795518	0.122507	8e-10	CHG	Kernel
1:48425200-48426060	Zm00001d047252	0.114074	0.0219621	5.56e-07	CHG	Kernel
1:48425200-48426060	Zm00001d006446	0.34267	0.0577508	1.5e-08	CHG	Kernel
1:48425200-48426060	Zm00001d052673	0.185404	0.0309425	1.11e-08	CHG	Kernel
1:48425200-48426060	Zm00001d003306	1.02232	0.165008	3.88e-09	CHG	Kernel
1:64917580-64917820	Zm00001d029288	-0.593392	0.105566	1.01e-07	CHG	Kernel
1:64917580-64917820	Zm00001d029289	-0.363942	0.0649727	1.11e-07	CHG	Kernel
1:68947000-68947240	Zm00001d029398	-0.86308	0.156019	1.77e-07	CHG	Kernel
1:77129220-77129680	Zm00001d029579	-0.321125	0.0605059	3.23e-07	CHG	Kernel
1:84866520-84867540	Zm00001d029741	-0.790079	0.0891656	6.33e-15	CHG	Kernel
1:91976780-91977240	Zm00001d006071	0.290419	0.0544048	4.36e-07	CHG	Kernel
1:101177040-101177520	Zm00001d030034	-0.0978858	0.0151215	1.18e-09	CHG	Kernel
1:117670860-117671180	Zm00001d016841	-0.861897	0.147823	4.91e-08	CHG	Kernel
1:118498740-118499300	Zm00001d030282	-0.501454	0.0725174	2.43e-10	CHG	Kernel
1:120741300-120741780	Zm00001d030300	-0.213229	0.0332917	1.47e-09	CHG	Kernel
1:125807920-125808800	Zm00001d030348	-0.307041	0.0544729	6.35e-08	CHG	Kernel
1:129828540-129828620	Zm00001d030391	-0.386332	0.0714193	1.94e-07	CHG	Kernel
1:129828540-129828620	Zm00001d030409	-0.407002	0.0730134	8.68e-08	CHG	Kernel
1:129828800-129829780	Zm00001d030391	-0.439112	0.0800831	1.84e-07	CHG	Kernel
1:129828800-129829780	Zm00001d030409	-0.422623	0.079696	4.24e-07	CHG	Kernel
1:129842160-129843100	Zm00001d030409	-0.625259	0.105184	1.87e-08	CHG	Kernel
1:129984340-129984720	Zm00001d030370	-0.830705	0.143572	5.62e-08	CHG	Kernel
1:135498100-135498780	Zm00001d030370	-0.827631	0.115161	1.54e-11	CHG	Kernel
1:136854920-136855100	Zm00001d047407	-1.63626	0.276775	1.72e-08	CHG	Kernel
1:151097060-151098580	Zm00001d024931	-0.412667	0.0765696	2.17e-07	CHG	Kernel
1:155696840-155697100	Zm00001d020129	0.484883	0.0821188	2.79e-08	CHG	Kernel
1:160336380-160336720	Zm00001d030796	-0.380972	0.0691486	1.69e-07	CHG	Kernel
1:160592120-160592640	Zm00001d030796	0.363455	0.0494955	1.29e-11	CHG	Kernel
1:164218440-164218640	Zm00001d030016	1.13527	0.216224	6.8e-07	CHG	Kernel
1:172017340-172018440	Zm00001d030998	1.18441	0.215318	1.87e-07	CHG	Kernel
1:189203380-189203780	Zm00001d031344	0.908769	0.176434	1e-06	CHG	Kernel
1:189203380-189203780	Zm00001d031404	-0.800659	0.102601	2.22e-12	CHG	Kernel
1:192254940-192255200	Zm00001d031505	-0.118873	0.016455	4.13e-11	CHG	Kernel
1:220842880-220843020	Zm00001d007067	-1.01332	0.198521	9.98e-07	CHG	Kernel
1:222547160-222547260	Zm00001d004058	2.10174	0.407312	9.79e-07	CHG	Kernel
1:237772560-237772920	Zm00001d031104	-0.448354	0.0722034	4.45e-09	CHG	Kernel
1:255387720-255388940	Zm00001d033237	-0.731048	0.0918277	6.66e-13	CHG	Kernel
1:262299760-262300400	Zm00001d033411	-0.887996	0.154602	5.86e-08	CHG	Kernel
1:267358980-267359180	Zm00001d033571	-1.09781	0.141106	2.52e-12	CHG	Kernel
1:268648100-268648240	Zm00001d028643	-2.84389	0.544785	7.76e-07	CHG	Kernel
1:272372520-272373160	Zm00001d033732	-2.14258	0.328961	1.27e-09	CHG	Kernel
1:279372180-279372700	Zm00001d033948	-0.228966	0.0309487	8.71e-12	CHG	Kernel
1:282044420-282044740	Zm00001d034043	-0.247338	0.0376619	1.24e-09	CHG	Kernel
1:282189920-282190500	Zm00001d034046	-0.810397	0.139424	2.88e-08	CHG	Kernel
1:285282040-285282900	Zm00001d034157	-0.220895	0.0363813	7.8e-09	CHG	Kernel
1:285283180-285283300	Zm00001d034157	0.32189	0.0605002	3.4e-07	CHG	Kernel
1:288678260-288678580	Zm00001d038467	-1.30097	0.245326	4.23e-07	CHG	Kernel
1:288678260-288678580	Zm00001d051995	-1.32203	0.257361	8.99e-07	CHG	Kernel
1:289630500-289630960	Zm00001d034024	-0.8035	0.136559	2.15e-08	CHG	Kernel
1:289764340-289764560	Zm00001d034333	-1.3973	0.223952	7.55e-09	CHG	Kernel
1:289764340-289764560	Zm00001d037633	-1.95399	0.377638	9.81e-07	CHG	Kernel
1:296045860-296046160	Zm00001d034551	-2.0464	0.261083	1.15e-12	CHG	Kernel
1:298530960-298531120	Zm00001d045993	-2.68144	0.517564	8.21e-07	CHG	Kernel
1:298839360-298839420	Zm00001d032070	1.32473	0.255899	7.05e-07	CHG	Kernel
1:299785800-299786080	Zm00001d003614	-0.877769	0.149518	2.08e-08	CHG	Kernel
1:305291980-305293040	Zm00001d034904	-0.504162	0.089373	6.63e-08	CHG	Kernel
2:2987180-2987520	Zm00001d001923	-0.612533	0.113777	3.2e-07	CHG	Kernel
2:6454720-6454920	Zm00001d002135	-0.912593	0.13926	6.08e-10	CHG	Kernel
2:17152200-17152580	Zm00001d031712	1.23765	0.219537	1.21e-07	CHG	Kernel
2:19414100-19414400	Zm00001d002693	-0.757757	0.0918495	4.53e-14	CHG	Kernel
2:27424420-27426720	Zm00001d002937	-0.360679	0.0359445	4.42e-19	CHG	Kernel
2:37367280-37367540	Zm00001d003256	1.93553	0.359125	2.62e-07	CHG	Kernel
2:45588740-45589300	Zm00001d036003	-0.733982	0.14396	8.83e-07	CHG	Kernel
2:46364880-46365420	Zm00001d003515	0.435521	0.0604446	3.35e-11	CHG	Kernel
2:50128420-50128600	Zm00001d003300	-0.585306	0.108167	2.85e-07	CHG	Kernel
2:59390060-59390240	Zm00001d020882	-1.67611	0.32176	7.58e-07	CHG	Kernel
2:79772940-79773480	Zm00001d004053	-1.46811	0.18502	6.3e-13	CHG	Kernel
2:82899020-82899540	Zm00001d005912	1.58383	0.307338	8.17e-07	CHG	Kernel
2:83774560-83774840	Zm00001d004120	-0.928549	0.150218	6.54e-09	CHG	Kernel
2:88709300-88709880	Zm00001d004193	0.903756	0.15837	7.71e-08	CHG	Kernel
2:90417640-90418460	Zm00001d004193	1.0815	0.180474	1.32e-08	CHG	Kernel
2:91493380-91494160	Zm00001d004171	0.123886	0.0213691	3.23e-08	CHG	Kernel
2:91493380-91494160	Zm00001d004190	-0.841185	0.153041	1.41e-07	CHG	Kernel
2:91493380-91494160	Zm00001d004193	0.686191	0.115684	1.65e-08	CHG	Kernel
2:94546580-94547120	Zm00001d004287	-0.635821	0.100719	2.04e-09	CHG	Kernel
2:98247420-98247900	Zm00001d004287	0.443758	0.0780355	5.05e-08	CHG	Kernel
2:99680060-99681060	Zm00001d004287	0.53154	0.0979727	1.79e-07	CHG	Kernel
2:106411480-106411580	Zm00001d004361	-1.18463	0.216096	2.15e-07	CHG	Kernel
2:110347620-110348380	Zm00001d004415	-0.54319	0.0848313	1.64e-09	CHG	Kernel
2:110349320-110349960	Zm00001d004415	-0.424753	0.0776483	1.95e-07	CHG	Kernel
2:114336660-114337020	Zm00001d037448	-0.18526	0.0359383	7.58e-07	CHG	Kernel
2:118764240-118764480	Zm00001d004564	0.772466	0.137936	1.04e-07	CHG	Kernel
2:119376840-119377500	Zm00001d004564	-0.571645	0.112148	9.92e-07	CHG	Kernel
2:138547420-138548640	Zm00001d002628	0.681325	0.117307	2.65e-08	CHG	Kernel
2:145989240-145989520	Zm00001d004877	-0.875042	0.153824	8.49e-08	CHG	Kernel
2:150119540-150119740	Zm00001d023830	-1.75207	0.34078	8.33e-07	CHG	Kernel
2:150119540-150119740	Zm00001d033607	-1.21242	0.232931	6.24e-07	CHG	Kernel
2:150119540-150119740	Zm00001d005751	-1.14431	0.215536	3.87e-07	CHG	Kernel
2:150119540-150119740	Zm00001d041593	-2.11764	0.38977	2.17e-07	CHG	Kernel
2:159303960-159304680	Zm00001d006601	-1.65694	0.324461	9.56e-07	CHG	Kernel
2:160973880-160974460	Zm00001d006102	-1.68229	0.294718	8.66e-08	CHG	Kernel
2:160973880-160974460	Zm00001d045477	-1.51527	0.281831	3.89e-07	CHG	Kernel
2:170225720-170225780	Zm00001d005323	1.66397	0.323064	9.82e-07	CHG	Kernel
2:170225720-170225780	Zm00001d040154	3.0749	0.589991	7.5e-07	CHG	Kernel
2:173711360-173711480	Zm00001d005429	-0.434331	0.082627	6.93e-07	CHG	Kernel
2:182098920-182099280	Zm00001d048207	1.93239	0.358178	2.64e-07	CHG	Kernel
2:195816300-195816680	Zm00001d006033	-0.415018	0.0559824	6.1e-12	CHG	Kernel
2:203933320-203933480	Zm00001d037968	1.30585	0.243708	4.43e-07	CHG	Kernel
2:206102300-206102540	Zm00001d006377	-0.695607	0.100042	1.64e-10	CHG	Kernel
2:206102940-206103780	Zm00001d006377	-0.983203	0.116539	1.1e-14	CHG	Kernel
2:206171120-206171280	Zm00001d006387	-0.288404	0.0565538	8.46e-07	CHG	Kernel
2:213345800-213346900	Zm00001d006647	-2.27201	0.307583	8.7e-12	CHG	Kernel
2:215596040-215596620	Zm00001d006738	1.18364	0.209389	1.07e-07	CHG	Kernel
2:216942500-216942620	Zm00001d006798	0.266874	0.0451664	1.87e-08	CHG	Kernel
2:218042260-218042880	Zm00001d006861	-0.504887	0.0879413	5.73e-08	CHG	Kernel
2:221086440-221086540	Zm00001d007064	-0.123876	0.0206686	1.87e-08	CHG	Kernel
2:222161880-222162000	Zm00001d023290	1.30751	0.243962	4.1e-07	CHG	Kernel
2:235019740-235019880	Zm00001d007531	0.693556	0.12803	1.99e-07	CHG	Kernel
2:235019740-235019880	Zm00001d007548	0.988299	0.16798	2.01e-08	CHG	Kernel
2:242454580-242455140	Zm00001d040405	-0.235115	0.0408347	6.07e-08	CHG	Kernel
3:1955780-1956360	Zm00001d039327	-0.760207	0.146127	6.8e-07	CHG	Kernel
3:3829160-3829460	Zm00001d039417	-0.801212	0.14476	1.77e-07	CHG	Kernel
3:4151100-4151180	Zm00001d039554	0.32899	0.0579268	7.14e-08	CHG	Kernel
3:19868820-19869480	Zm00001d039940	-0.445783	0.0807283	1.3e-07	CHG	Kernel
3:38201820-38202520	Zm00001d040322	0.574121	0.109874	5.39e-07	CHG	Kernel
3:44587860-44587960	Zm00001d013680	2.59177	0.49924	9.1e-07	CHG	Kernel
3:55835600-55836420	Zm00001d040628	0.188761	0.0322758	2.23e-08	CHG	Kernel
3:55835600-55836420	Zm00001d040629	-0.228554	0.0442328	6.15e-07	CHG	Kernel
3:57204280-57204840	Zm00001d040673	-0.867516	0.0775146	1.1e-21	CHG	Kernel
3:57205640-57206920	Zm00001d040673	-0.947147	0.0643158	8.82e-33	CHG	Kernel
3:59698240-59698340	Zm00001d048472	1.80341	0.340035	5.14e-07	CHG	Kernel
3:65648860-65649120	Zm00001d040787	0.30627	0.052859	3.61e-08	CHG	Kernel
3:67624800-67625740	Zm00001d040804	-0.902612	0.150757	1.1e-08	CHG	Kernel
3:71350260-71351260	Zm00001d025112	-0.347524	0.0567251	5.83e-09	CHG	Kernel
3:78211060-78212640	Zm00001d040941	0.577143	0.112859	7.99e-07	CHG	Kernel
3:78211060-78212640	Zm00001d040958	-0.636602	0.104165	5.91e-09	CHG	Kernel
3:78211060-78212640	Zm00001d040960	-0.54323	0.091466	1.44e-08	CHG	Kernel
3:78211060-78212640	Zm00001d040980	-0.623703	0.108383	3.65e-08	CHG	Kernel
3:78211060-78212640	Zm00001d041136	-0.227038	0.0425211	2.77e-07	CHG	Kernel
3:78818880-78819840	Zm00001d025112	-0.265485	0.0518912	7.69e-07	CHG	Kernel
3:78853440-78854340	Zm00001d040980	0.429364	0.0835172	6.82e-07	CHG	Kernel
3:78903960-78904920	Zm00001d040941	0.573721	0.0974329	1.84e-08	CHG	Kernel
3:78903960-78904920	Zm00001d040958	-0.549187	0.0934718	1.97e-08	CHG	Kernel
3:78903960-78904920	Zm00001d040960	-0.420905	0.0816403	6.55e-07	CHG	Kernel
3:78903960-78904920	Zm00001d040980	-0.586059	0.096358	6.82e-09	CHG	Kernel
3:80341620-80341740	Zm00001d007394	1.29801	0.24649	4.5e-07	CHG	Kernel
3:82340000-82341060	Zm00001d040952	-0.816515	0.0919432	6.1e-16	CHG	Kernel
3:83071660-83072000	Zm00001d040958	-0.945948	0.157513	2.09e-08	CHG	Kernel
3:83498900-83499340	Zm00001d040958	0.368641	0.0710211	5.43e-07	CHG	Kernel
3:83498900-83499340	Zm00001d040960	0.355352	0.0606235	2.04e-08	CHG	Kernel
3:85252000-85252900	Zm00001d040941	0.577253	0.109048	3.45e-07	CHG	Kernel
3:85252000-85252900	Zm00001d040958	-0.631721	0.103552	6.26e-09	CHG	Kernel
3:85252000-85252900	Zm00001d040960	-0.483586	0.0920595	4.17e-07	CHG	Kernel
3:85252000-85252900	Zm00001d040980	-0.635551	0.108616	2.24e-08	CHG	Kernel
3:85252000-85252900	Zm00001d041136	-0.214023	0.0422139	9.78e-07	CHG	Kernel
3:85266340-85267120	Zm00001d040941	0.54501	0.105774	6.58e-07	CHG	Kernel
3:85266340-85267120	Zm00001d040958	-0.537841	0.101402	3.23e-07	CHG	Kernel
3:85266340-85267120	Zm00001d040980	-0.57769	0.104281	1.04e-07	CHG	Kernel
3:85266340-85267120	Zm00001d041136	-0.225963	0.0399934	6.02e-08	CHG	Kernel
3:85284440-85285000	Zm00001d040941	0.552592	0.100988	1.43e-07	CHG	Kernel
3:85284440-85285000	Zm00001d040958	-0.551067	0.0956294	3.39e-08	CHG	Kernel
3:85284440-85285000	Zm00001d040980	-0.573612	0.0993721	3.22e-08	CHG	Kernel
3:85284440-85285000	Zm00001d041136	-0.20655	0.0385445	2.46e-07	CHG	Kernel
3:100145580-100146600	Zm00001d040941	0.522381	0.0999039	4.54e-07	CHG	Kernel
3:100145580-100146600	Zm00001d040958	-0.508365	0.0952421	2.71e-07	CHG	Kernel
3:100145580-100146600	Zm00001d040980	-0.539001	0.0987543	1.52e-07	CHG	Kernel
3:100145580-100146600	Zm00001d041136	-0.21662	0.0374607	3.04e-08	CHG	Kernel
3:100338320-100338480	Zm00001d041154	0.832902	0.15291	2.09e-07	CHG	Kernel
3:104276860-104277280	Zm00001d041201	-0.550729	0.0947639	2.7e-08	CHG	Kernel
3:107162940-107163220	Zm00001d018343	-1.95587	0.377939	9.66e-07	CHG	Kernel
3:107162940-107163220	Zm00001d019125	-1.23388	0.236596	8.11e-07	CHG	Kernel
3:111922020-111922420	Zm00001d040784	1.10486	0.208621	3.62e-07	CHG	Kernel
3:111922020-111922420	Zm00001d042052	1.44112	0.271783	3.51e-07	CHG	Kernel
3:115598960-115599240	Zm00001d031005	2.11339	0.380902	1.53e-07	CHG	Kernel
3:135912320-135913120	Zm00001d041751	-0.525168	0.0852339	6.25e-09	CHG	Kernel
3:141725840-141726000	Zm00001d041873	0.197485	0.0319304	5.05e-09	CHG	Kernel
3:151433240-151434040	Zm00001d042113	-0.310369	0.0373206	3.73e-14	CHG	Kernel
3:151578700-151578880	Zm00001d042122	0.733379	0.13985	5.11e-07	CHG	Kernel
3:152190840-152191560	Zm00001d042126	-0.935688	0.153688	9.72e-09	CHG	Kernel
3:153908340-153909480	Zm00001d026704	-1.20275	0.167381	2.92e-11	CHG	Kernel
3:157477360-157478160	Zm00001d012767	-0.0759062	0.0137431	1.47e-07	CHG	Kernel
3:177203980-177204540	Zm00001d042692	-0.426048	0.0784128	2.41e-07	CHG	Kernel
3:177206380-177209140	Zm00001d042692	-0.45518	0.0465165	2.84e-18	CHG	Kernel
3:179376540-179377040	Zm00001d042776	-2.04884	0.269081	2.22e-12	CHG	Kernel
3:179883860-179884340	Zm00001d042796	-0.341301	0.0654151	5.81e-07	CHG	Kernel
3:179883860-179884340	Zm00001d042799	0.161341	0.031013	6.23e-07	CHG	Kernel
3:180209280-180209920	Zm00001d042795	-0.499084	0.0944228	5.76e-07	CHG	Kernel
3:197465960-197466360	Zm00001d033957	-1.01829	0.196652	8.09e-07	CHG	Kernel
3:197465960-197466360	Zm00001d010798	-1.60261	0.301165	4.25e-07	CHG	Kernel
3:197671980-197672420	Zm00001d043360	-0.264334	0.0322259	2.24e-13	CHG	Kernel
3:197789220-197789640	Zm00001d043367	0.503033	0.0723762	7.24e-11	CHG	Kernel
3:198364340-198365360	Zm00001d043384	-0.251135	0.0407259	1.09e-08	CHG	Kernel
3:201985380-201985600	Zm00001d005162	1.55282	0.292646	4.98e-07	CHG	Kernel
3:205976380-205976740	Zm00001d043649	-0.728677	0.109358	8.58e-10	CHG	Kernel
3:208804760-208804980	Zm00001d026223	1.12549	0.215737	8.64e-07	CHG	Kernel
3:211836320-211836720	Zm00001d004782	1.25106	0.242085	7.54e-07	CHG	Kernel
3:211836320-211836720	Zm00001d041915	0.647584	0.125875	8.38e-07	CHG	Kernel
3:216729900-216729960	Zm00001d028464	-0.565984	0.1074	5.46e-07	CHG	Kernel
3:218796440-218797600	Zm00001d044090	-0.803672	0.108756	6.59e-12	CHG	Kernel
3:218796440-218797600	Zm00001d044091	-0.216725	0.0413119	4.63e-07	CHG	Kernel
3:221397640-221398380	Zm00001d044186	-0.489769	0.0755586	1.18e-09	CHG	Kernel
3:221399120-221399860	Zm00001d044186	-0.513674	0.0851665	1.11e-08	CHG	Kernel
3:222117520-222118260	Zm00001d044213	0.623833	0.118938	5.19e-07	CHG	Kernel
3:222117520-222118260	Zm00001d044219	-0.115585	0.0179037	1.39e-09	CHG	Kernel
3:223976620-223976820	Zm00001d032896	2.57556	0.48656	5.63e-07	CHG	Kernel
3:229649780-229650340	Zm00001d044494	-0.858082	0.141367	1.63e-08	CHG	Kernel
4:5509580-5510080	Zm00001d048784	-0.80415	0.118214	2.29e-10	CHG	Kernel
4:9751740-9751960	Zm00001d007245	-0.725236	0.100792	1.53e-11	CHG	Kernel
4:28236440-28236940	Zm00001d049377	-0.345105	0.0641698	2.92e-07	CHG	Kernel
4:39122440-39122920	Zm00001d049664	-0.325241	0.0403603	1.24e-13	CHG	Kernel
4:41374720-41375020	Zm00001d049719	-0.420206	0.0526719	3.25e-13	CHG	Kernel
4:46596140-46596880	Zm00001d049823	0.249084	0.0349365	5.14e-11	CHG	Kernel
4:46987280-46987380	Zm00001d049834	-1.15122	0.173778	3.94e-10	CHG	Kernel
4:47976680-47977120	Zm00001d049834	-0.712129	0.122914	3.24e-08	CHG	Kernel
4:48323960-48324660	Zm00001d049856	0.389349	0.0756108	6.98e-07	CHG	Kernel
4:56885580-56886540	Zm00001d049966	-0.490987	0.0970545	9.99e-07	CHG	Kernel
4:58847660-58848400	Zm00001d050000	-1.46011	0.198353	5.98e-12	CHG	Kernel
4:62240980-62241580	Zm00001d032385	0.743559	0.126492	2.18e-08	CHG	Kernel
4:74511500-74511800	Zm00001d050220	-1.03582	0.160355	2.5e-09	CHG	Kernel
4:88526160-88526780	Zm00001d050443	-0.743392	0.139871	3.08e-07	CHG	Kernel
4:89959660-89960000	Zm00001d023235	-1.86631	0.362574	9.2e-07	CHG	Kernel
4:90300920-90301340	Zm00001d042514	-0.874552	0.170226	7.09e-07	CHG	Kernel
4:90420660-90420980	Zm00001d050463	-0.29073	0.0537388	2.06e-07	CHG	Kernel
4:90932980-90933520	Zm00001d050484	1.05839	0.196821	2.38e-07	CHG	Kernel
4:101986700-101987000	Zm00001d050484	1.03408	0.197667	4.87e-07	CHG	Kernel
4:102008100-102008320	Zm00001d020418	2.1683	0.427229	9.87e-07	CHG	Kernel
4:103426320-103427000	Zm00001d050604	-1.27381	0.238715	2.96e-07	CHG	Kernel
4:107860800-107861000	Zm00001d050635	-0.957955	0.162751	3.56e-08	CHG	Kernel
4:125741260-125742760	Zm00001d050844	-1.24662	0.121227	3.1e-19	CHG	Kernel
4:125855800-125856140	Zm00001d050844	-1.20396	0.22129	2.05e-07	CHG	Kernel
4:126984960-126985200	Zm00001d023367	1.56007	0.293868	5.38e-07	CHG	Kernel
4:139759440-139759780	Zm00001d003027	-0.547551	0.0863034	3.24e-09	CHG	Kernel
4:152961720-152962780	Zm00001d051286	-0.396863	0.0673871	2.04e-08	CHG	Kernel
4:152961720-152962780	Zm00001d051287	-0.53214	0.0761775	6.23e-11	CHG	Kernel
4:152961720-152962780	Zm00001d051288	0.759023	0.0976674	7.2e-13	CHG	Kernel
4:152961720-152962780	Zm00001d051310	-0.283535	0.0411245	1.03e-10	CHG	Kernel
4:157553200-157553760	Zm00001d051413	-0.919358	0.169271	1.9e-07	CHG	Kernel
4:157554000-157554960	Zm00001d051413	-1.00474	0.170221	2.03e-08	CHG	Kernel
4:157603660-157603900	Zm00001d004442	2.15932	0.396731	1.86e-07	CHG	Kernel
4:164475880-164476400	Zm00001d051609	-0.635924	0.115627	1.98e-07	CHG	Kernel
4:165257560-165258140	Zm00001d051628	0.480016	0.0928864	6.85e-07	CHG	Kernel
4:167320000-167321200	Zm00001d051709	-0.177218	0.0238221	6.09e-12	CHG	Kernel
4:167619920-167620780	Zm00001d051709	-0.133618	0.0222567	1.41e-08	CHG	Kernel
4:167763960-167764140	Zm00001d051709	-0.163007	0.0260082	4.19e-09	CHG	Kernel
4:168405320-168405840	Zm00001d051709	-0.100259	0.0187967	3.15e-07	CHG	Kernel
4:168481680-168481940	Zm00001d051709	-0.150265	0.0251526	1.15e-08	CHG	Kernel
4:174675180-174675680	Zm00001d033411	-1.10971	0.187921	2.98e-08	CHG	Kernel
4:179490620-179491040	Zm00001d052096	-0.600867	0.0780036	9.27e-13	CHG	Kernel
4:179490620-179491040	Zm00001d052097	-0.789953	0.136889	3.49e-08	CHG	Kernel
4:179492920-179494080	Zm00001d052097	-0.650745	0.056429	2.63e-23	CHG	Kernel
4:183053140-183053580	Zm00001d026236	-0.981697	0.181451	1.91e-07	CHG	Kernel
4:188964920-188965520	Zm00001d052389	-0.431572	0.0823703	4.54e-07	CHG	Kernel
4:194406960-194407600	Zm00001d052602	-0.411131	0.0789595	8.32e-07	CHG	Kernel
4:197091300-197092420	Zm00001d052680	-0.614046	0.0925829	5.8e-10	CHG	Kernel
4:197093520-197094000	Zm00001d052680	-0.617021	0.0865512	4.41e-11	CHG	Kernel
4:203205320-203205620	Zm00001d052878	-0.232234	0.0345427	3.49e-10	CHG	Kernel
4:203773600-203773920	Zm00001d052892	-0.318921	0.0425018	2.66e-12	CHG	Kernel
4:206311180-206311260	Zm00001d052961	0.204573	0.0365116	7.79e-08	CHG	Kernel
4:207920740-207920940	Zm00001d052996	-0.507817	0.086954	3.15e-08	CHG	Kernel
4:207921120-207921200	Zm00001d052993	-0.797753	0.133395	1.43e-08	CHG	Kernel
4:207921120-207921200	Zm00001d052996	-0.601923	0.0950395	2.38e-09	CHG	Kernel
4:220846840-220847200	Zm00001d036390	-0.0139251	0.00205866	3.5e-10	CHG	Kernel
4:225161540-225162900	Zm00001d053301	-0.294973	0.0457312	1.22e-09	CHG	Kernel
4:230832740-230832980	Zm00001d039362	1.62895	0.307467	5.51e-07	CHG	Kernel
4:237752340-237752660	Zm00001d053634	-0.364607	0.0646333	6.54e-08	CHG	Kernel
4:240125660-240126080	Zm00001d053713	-0.306059	0.0553752	1.77e-07	CHG	Kernel
4:246813280-246813400	Zm00001d003768	-1.61289	0.303522	5.45e-07	CHG	Kernel
5:1220640-1220720	Zm00001d012621	2.98375	0.513197	4.65e-08	CHG	Kernel
5:1221320-1221540	Zm00001d012859	-0.126525	0.0178885	4.17e-11	CHG	Kernel
5:1222040-1222380	Zm00001d012858	-0.738921	0.137041	2.52e-07	CHG	Kernel
5:1605160-1605300	Zm00001d012886	-1.07685	0.205901	7.36e-07	CHG	Kernel
5:7490620-7491260	Zm00001d035488	-0.320608	0.0590574	2.16e-07	CHG	Kernel
5:10937760-10938080	Zm00001d005398	0.38387	0.0503311	4.1e-12	CHG	Kernel
5:10937760-10938080	Zm00001d041225	0.2861	0.0473346	1.42e-08	CHG	Kernel
5:10937760-10938080	Zm00001d007340	0.5236	0.0893312	3.43e-08	CHG	Kernel
5:41117880-41118560	Zm00001d014330	-0.446167	0.0869592	8.12e-07	CHG	Kernel
5:41123460-41123880	Zm00001d014330	-0.39406	0.0732725	3.22e-07	CHG	Kernel
5:41125200-41125400	Zm00001d014330	0.801278	0.149544	2.79e-07	CHG	Kernel
5:50967960-50969360	Zm00001d039937	0.677029	0.113591	1.3e-08	CHG	Kernel
5:51083380-51083500	Zm00001d035243	0.982215	0.181398	2.75e-07	CHG	Kernel
5:51870060-51870480	Zm00001d039937	-0.731234	0.121324	1.59e-08	CHG	Kernel
5:51980260-51980360	Zm00001d014530	0.948901	0.177407	3.72e-07	CHG	Kernel
5:53639040-53640240	Zm00001d014567	-1.36937	0.185325	5.44e-12	CHG	Kernel
5:62370060-62370580	Zm00001d014769	0.399147	0.0773507	9.5e-07	CHG	Kernel
5:74322720-74323120	Zm00001d015074	-2.54944	0.380993	7.82e-10	CHG	Kernel
5:79562220-79562780	Zm00001d015212	-0.987287	0.177029	1.11e-07	CHG	Kernel
5:92750920-92751240	Zm00001d015482	0.26133	0.0476462	1.42e-07	CHG	Kernel
5:92847960-92848620	Zm00001d015482	-0.370202	0.0441797	2.22e-14	CHG	Kernel
5:93391860-93392100	Zm00001d025985	-1.08028	0.208851	9.18e-07	CHG	Kernel
5:110422180-110422280	Zm00001d044339	0.498784	0.089736	1.55e-07	CHG	Kernel
5:110422180-110422280	Zm00001d044921	1.98921	0.332448	2.11e-08	CHG	Kernel
5:110422180-110422280	Zm00001d006548	1.71133	0.324357	5.58e-07	CHG	Kernel
5:110422180-110422280	Zm00001d013009	1.78276	0.325118	2.19e-07	CHG	Kernel
5:110422180-110422280	Zm00001d013041	1.66212	0.315924	5.96e-07	CHG	Kernel
5:110422180-110422280	Zm00001d021565	-0.746695	0.143212	7.35e-07	CHG	Kernel
5:110422180-110422280	Zm00001d022102	1.0587	0.203841	8.04e-07	CHG	Kernel
5:113159100-113159180	Zm00001d015723	-1.28356	0.215136	1.72e-08	CHG	Kernel
5:113159100-113159180	Zm00001d015724	-1.09654	0.208032	4.71e-07	CHG	Kernel
5:113926380-113926860	Zm00001d050837	0.529027	0.0792053	2.67e-10	CHG	Kernel
5:113926380-113926860	Zm00001d050844	1.04698	0.149894	4.85e-11	CHG	Kernel
5:114074200-114074640	Zm00001d015723	-0.683586	0.0951264	1.94e-11	CHG	Kernel
5:114074200-114074640	Zm00001d015724	-0.531577	0.0962672	1.22e-07	CHG	Kernel
5:115889100-115889340	Zm00001d015747	-0.45328	0.0788234	7.34e-08	CHG	Kernel
5:118489520-118489600	Zm00001d049954	0.806617	0.14927	3.04e-07	CHG	Kernel
5:123618920-123619620	Zm00001d015818	-0.69122	0.131794	4.32e-07	CHG	Kernel
5:127485120-127485920	Zm00001d015877	-0.627747	0.109611	4.07e-08	CHG	Kernel
5:128902920-128903560	Zm00001d015877	0.466501	0.0828835	6.65e-08	CHG	Kernel
5:133447980-133448120	Zm00001d015961	0.565527	0.0959749	3.21e-08	CHG	Kernel
5:141438340-141438660	Zm00001d016045	-1.00638	0.115129	2.7e-15	CHG	Kernel
5:144546200-144546360	Zm00001d004190	-1.58677	0.28545	1.15e-07	CHG	Kernel
5:144546200-144546360	Zm00001d004193	1.17952	0.220555	3.11e-07	CHG	Kernel
5:150371840-150372220	Zm00001d016203	0.537433	0.0962091	1.67e-07	CHG	Kernel
5:162151120-162151940	Zm00001d016431	-0.672151	0.123637	1.7e-07	CHG	Kernel
5:163104000-163104060	Zm00001d036135	-0.783375	0.13132	2.76e-08	CHG	Kernel
5:163104000-163104060	Zm00001d048323	-2.33109	0.426471	2.71e-07	CHG	Kernel
5:166272100-166272380	Zm00001d016552	0.418014	0.0753991	1.12e-07	CHG	Kernel
5:170201620-170202240	Zm00001d042980	-1.17699	0.224589	5.5e-07	CHG	Kernel
5:180626800-180627260	Zm00001d046181	0.581782	0.110523	5.46e-07	CHG	Kernel
5:185354220-185354660	Zm00001d017097	-1.19555	0.227774	4.8e-07	CHG	Kernel
5:191474820-191476000	Zm00001d017276	-0.839648	0.132361	1.63e-09	CHG	Kernel
5:191539940-191541120	Zm00001d017276	-0.587641	0.111086	3.77e-07	CHG	Kernel
5:192335000-192335120	Zm00001d029663	2.10259	0.389548	2.32e-07	CHG	Kernel
5:197877920-197878160	Zm00001d025888	-0.650143	0.125878	9.31e-07	CHG	Kernel
5:197941140-197941320	Zm00001d017505	-0.443677	0.0620478	8.84e-11	CHG	Kernel
5:200773500-200773660	Zm00001d016180	-1.19418	0.233477	8e-07	CHG	Kernel
5:212103040-212103380	Zm00001d018013	-0.986934	0.118434	1.31e-13	CHG	Kernel
5:212798560-212799840	Zm00001d018046	-0.595081	0.0858366	1.55e-10	CHG	Kernel
5:222988260-222989360	Zm00001d018554	0.580322	0.0950903	7.58e-09	CHG	Kernel
5:222989620-222990200	Zm00001d018554	0.540224	0.0918116	2.21e-08	CHG	Kernel
5:223179940-223180480	Zm00001d018554	0.567847	0.0986663	4.76e-08	CHG	Kernel
6:862980-863360	Zm00001d034995	-1.13825	0.220596	6.39e-07	CHG	Kernel
6:22462340-22462420	Zm00001d023243	-1.43702	0.275047	7.61e-07	CHG	Kernel
6:34758440-34760080	Zm00001d035579	0.324856	0.0471537	1.24e-10	CHG	Kernel
6:34933240-34933800	Zm00001d035579	0.31417	0.055508	6.62e-08	CHG	Kernel
6:51516200-51516500	Zm00001d035807	-0.265173	0.0383334	1.39e-10	CHG	Kernel
6:51528300-51528420	Zm00001d025589	-1.56049	0.306145	9.3e-07	CHG	Kernel
6:61860920-61861540	Zm00001d049964	-0.185643	0.0285504	8.17e-10	CHG	Kernel
6:62202440-62203120	Zm00001d035953	1.12895	0.220074	9.15e-07	CHG	Kernel
6:66050420-66050600	Zm00001d025704	1.0995	0.195576	9.3e-08	CHG	Kernel
6:78015180-78015900	Zm00001d036229	-0.330513	0.0330336	4.49e-19	CHG	Kernel
6:86975160-86975580	Zm00001d036404	-0.227059	0.0380335	1.36e-08	CHG	Kernel
6:94476400-94476860	Zm00001d036613	-0.335745	0.061812	2.54e-07	CHG	Kernel
6:96573360-96574160	Zm00001d036656	-0.541819	0.0809752	3.29e-10	CHG	Kernel
6:102823200-102823460	Zm00001d036825	-1.30999	0.153328	2.24e-14	CHG	Kernel
6:113833240-113833700	Zm00001d030230	2.58317	0.463927	1.15e-07	CHG	Kernel
6:113833240-113833700	Zm00001d031009	2.34128	0.407181	4.79e-08	CHG	Kernel
6:113833240-113833700	Zm00001d033112	2.44306	0.477162	9.18e-07	CHG	Kernel
6:113833240-113833700	Zm00001d048059	2.16326	0.40481	3.29e-07	CHG	Kernel
6:113833240-113833700	Zm00001d048119	1.75063	0.335202	5.76e-07	CHG	Kernel
6:113833240-113833700	Zm00001d050133	1.74881	0.341467	9.12e-07	CHG	Kernel
6:113833240-113833700	Zm00001d050615	2.33868	0.45316	7.63e-07	CHG	Kernel
6:113833240-113833700	Zm00001d008249	1.71835	0.3113	1.44e-07	CHG	Kernel
6:113833240-113833700	Zm00001d018624	2.13034	0.406768	5.38e-07	CHG	Kernel
6:113833240-113833700	Zm00001d021584	1.60536	0.313713	9.29e-07	CHG	Kernel
6:117990540-117990600	Zm00001d012016	-2.36283	0.452752	8.08e-07	CHG	Kernel
6:120634620-120634920	Zm00001d037315	-0.641733	0.0999856	1.73e-09	CHG	Kernel
6:124278820-124279460	Zm00001d037395	-1.21051	0.170689	3.76e-11	CHG	Kernel
6:125641260-125641800	Zm00001d037448	-0.164722	0.0280831	4.62e-08	CHG	Kernel
6:130766540-130767020	Zm00001d047922	-1.24501	0.235163	5.8e-07	CHG	Kernel
6:133048760-133049580	Zm00001d037652	-0.134506	0.021571	3.89e-09	CHG	Kernel
6:133055580-133056440	Zm00001d037652	-0.137031	0.0194412	7.08e-11	CHG	Kernel
6:134412660-134412820	Zm00001d037700	-0.912384	0.140809	1.21e-09	CHG	Kernel
6:135959260-135959520	Zm00001d037738	-1.43871	0.191951	4.97e-12	CHG	Kernel
6:137749540-137749740	Zm00001d037870	1.13387	0.211937	3.92e-07	CHG	Kernel
6:144111160-144111740	Zm00001d047018	-1.0214	0.193554	5.29e-07	CHG	Kernel
6:146928300-146928880	Zm00001d038073	-0.317645	0.0596149	4.01e-07	CHG	Kernel
6:146929100-146929480	Zm00001d038073	-0.359353	0.0603051	2.24e-08	CHG	Kernel
6:157401140-157401900	Zm00001d038445	-0.484516	0.0640515	4.83e-12	CHG	Kernel
6:157594260-157594880	Zm00001d038460	0.95988	0.150994	2.11e-09	CHG	Kernel
6:166970020-166970080	Zm00001d020955	-3.00259	0.557564	3.7e-07	CHG	Kernel
6:173932360-173932760	Zm00001d039231	-0.627247	0.0643037	2.81e-18	CHG	Kernel
7:3702840-3702920	Zm00001d038551	-2.12804	0.398148	3.55e-07	CHG	Kernel
7:12945700-12946900	Zm00001d019020	-0.523079	0.0520845	6.03e-19	CHG	Kernel
7:19347500-19347940	Zm00001d019162	-0.373968	0.0736397	9.29e-07	CHG	Kernel
7:20587500-20587940	Zm00001d019182	-0.689852	0.12962	2.93e-07	CHG	Kernel
7:20836680-20836820	Zm00001d019185	1.94173	0.335339	3.09e-08	CHG	Kernel
7:20836680-20836820	Zm00001d019195	1.49532	0.280069	2.81e-07	CHG	Kernel
7:20836680-20836820	Zm00001d021635	1.66352	0.322805	6.72e-07	CHG	Kernel
7:23599680-23599880	Zm00001d019237	-0.409144	0.0730888	1.09e-07	CHG	Kernel
7:28407440-28407720	Zm00001d019335	-0.92462	0.157254	2.95e-08	CHG	Kernel
7:34504200-34504760	Zm00001d007044	1.95167	0.375952	7.38e-07	CHG	Kernel
7:36795500-36795620	Zm00001d026587	1.35702	0.258172	4.61e-07	CHG	Kernel
7:47866600-47867140	Zm00001d019629	0.25244	0.0458639	1.23e-07	CHG	Kernel
7:47866600-47867140	Zm00001d019642	0.609221	0.113292	2.27e-07	CHG	Kernel
7:47866600-47867140	Zm00001d019644	1.11122	0.213288	5.03e-07	CHG	Kernel
7:50238480-50239580	Zm00001d019629	-0.293316	0.0569118	6.48e-07	CHG	Kernel
7:50238480-50239580	Zm00001d019642	-0.718507	0.138754	5.78e-07	CHG	Kernel
7:51232040-51232960	Zm00001d019693	-0.19227	0.0329151	2.43e-08	CHG	Kernel
7:53793900-53794240	Zm00001d019721	0.0167788	0.00292684	4.48e-08	CHG	Kernel
7:53793900-53794240	Zm00001d019724	-0.287988	0.0391443	7.93e-12	CHG	Kernel
7:53794740-53795380	Zm00001d019721	0.0145309	0.00256908	5.99e-08	CHG	Kernel
7:53794740-53795380	Zm00001d019724	-0.270911	0.036686	5.49e-12	CHG	Kernel
7:54361900-54362640	Zm00001d019733	-0.422195	0.0683359	4.21e-09	CHG	Kernel
7:58940260-58940800	Zm00001d019816	-0.650401	0.116312	1.24e-07	CHG	Kernel
7:63016800-63018320	Zm00001d019370	-0.674005	0.126714	2.97e-07	CHG	Kernel
7:64110100-64110660	Zm00001d019726	-0.918037	0.175019	4.26e-07	CHG	Kernel
7:70824100-70824540	Zm00001d019861	-0.181697	0.0179546	7.56e-18	CHG	Kernel
7:75333780-75334220	Zm00001d019912	-0.352299	0.0483994	1.4e-11	CHG	Kernel
7:82959140-82959400	Zm00001d020001	-1.09778	0.207282	3.42e-07	CHG	Kernel
7:83556660-83556780	Zm00001d046005	-1.52398	0.285963	3.45e-07	CHG	Kernel
7:84308780-84309200	Zm00001d020001	-1.27345	0.242276	4.83e-07	CHG	Kernel
7:88872900-88873800	Zm00001d020057	0.258673	0.0465579	1.03e-07	CHG	Kernel
7:89293640-89293960	Zm00001d020057	0.423553	0.0694794	1.19e-08	CHG	Kernel
7:102585220-102585280	Zm00001d011874	-0.579165	0.108907	3.99e-07	CHG	Kernel
7:127577580-127577640	Zm00001d053397	0.961385	0.176855	3.06e-07	CHG	Kernel
7:138417600-138417900	Zm00001d038403	0.641982	0.124686	9.14e-07	CHG	Kernel
7:143421820-143422060	Zm00001d024189	-0.633162	0.115473	2.07e-07	CHG	Kernel
7:143421820-143422060	Zm00001d034208	-0.102831	0.016549	6.39e-09	CHG	Kernel
7:143421820-143422060	Zm00001d047268	-0.360917	0.0674576	3.8e-07	CHG	Kernel
7:147098200-147098460	Zm00001d002784	1.52609	0.227473	2.95e-10	CHG	Kernel
7:148227580-148227960	Zm00001d021300	-1.12647	0.203304	1.83e-07	CHG	Kernel
7:155446580-155448040	Zm00001d021542	-0.572852	0.0657475	2.01e-15	CHG	Kernel
7:156500780-156501480	Zm00001d021574	-0.463571	0.0809912	4.26e-08	CHG	Kernel
7:167789460-167789760	Zm00001d022000	-0.878339	0.15294	7.6e-08	CHG	Kernel
7:175370040-175370120	Zm00001d022321	-0.99795	0.192063	6.29e-07	CHG	Kernel
7:175375640-175375880	Zm00001d022321	-0.989207	0.158265	3.22e-09	CHG	Kernel
7:181289480-181289620	Zm00001d025265	0.51794	0.0974562	4.05e-07	CHG	Kernel
8:6512760-6513500	Zm00001d008367	-0.316585	0.0449921	9.21e-11	CHG	Kernel
8:12069700-12069760	Zm00001d044099	1.48815	0.282498	4.97e-07	CHG	Kernel
8:22354380-22354460	Zm00001d008842	-1.40419	0.206556	5.89e-10	CHG	Kernel
8:23570500-23570800	Zm00001d008880	-0.584614	0.109082	2.89e-07	CHG	Kernel
8:35760280-35760680	Zm00001d029531	-1.15133	0.219615	5.86e-07	CHG	Kernel
8:44313300-44313440	Zm00001d026376	0.542422	0.103317	5.19e-07	CHG	Kernel
8:44313300-44313440	Zm00001d040555	1.40764	0.257618	1.93e-07	CHG	Kernel
8:47911880-47912800	Zm00001d009260	-0.565943	0.0599778	6.07e-17	CHG	Kernel
8:53998360-53998760	Zm00001d009315	0.833512	0.13122	2.51e-09	CHG	Kernel
8:53998360-53998760	Zm00001d009317	-0.623054	0.115602	2.75e-07	CHG	Kernel
8:53998360-53998760	Zm00001d009331	-0.214496	0.0336527	2.24e-09	CHG	Kernel
8:55125020-55125120	Zm00001d046697	-1.62803	0.317924	9.2e-07	CHG	Kernel
8:56880380-56881480	Zm00001d009315	0.673277	0.123482	1.59e-07	CHG	Kernel
8:56880380-56881480	Zm00001d009317	-0.601911	0.103629	2.75e-08	CHG	Kernel
8:56880380-56881480	Zm00001d009331	-0.201147	0.0274294	7.02e-12	CHG	Kernel
8:66880060-66880700	Zm00001d009509	1.61652	0.276709	4.02e-08	CHG	Kernel
8:69309080-69309460	Zm00001d029033	-0.692505	0.125862	1.64e-07	CHG	Kernel
8:78414480-78415300	Zm00001d009727	-0.511963	0.0762635	2.49e-10	CHG	Kernel
8:98928100-98928440	Zm00001d010093	0.20778	0.0382408	1.7e-07	CHG	Kernel
8:99087240-99087520	Zm00001d010093	-0.399559	0.0571573	1.12e-10	CHG	Kernel
8:99087240-99087520	Zm00001d010094	-0.484612	0.0820365	2.65e-08	CHG	Kernel
8:103477680-103478140	Zm00001d010195	0.400559	0.0757083	4.15e-07	CHG	Kernel
8:103575580-103575740	Zm00001d041650	2.20513	0.422454	6.33e-07	CHG	Kernel
8:104473940-104474500	Zm00001d010216	0.117479	0.019551	9.72e-09	CHG	Kernel
8:105256000-105256280	Zm00001d019147	2.46181	0.452569	2.76e-07	CHG	Kernel
8:110871500-110872260	Zm00001d010353	0.660166	0.124788	3.58e-07	CHG	Kernel
8:117531400-117531860	Zm00001d010489	-0.159785	0.0239274	3.1e-10	CHG	Kernel
8:123300900-123301080	Zm00001d010667	-0.795113	0.136841	2.93e-08	CHG	Kernel
8:132972140-132972480	Zm00001d046120	-1.07556	0.119477	4.81e-16	CHG	Kernel
8:144804200-144805560	Zm00001d011253	1.16419	0.194102	1.27e-08	CHG	Kernel
8:152782100-152782840	Zm00001d011507	1.44935	0.204611	6e-11	CHG	Kernel
8:153581400-153581620	Zm00001d021982	0.920124	0.164786	1.15e-07	CHG	Kernel
8:155555180-155556420	Zm00001d011601	-0.108642	0.0168135	1.33e-09	CHG	Kernel
8:155557680-155558260	Zm00001d011601	-0.106218	0.0202215	4.57e-07	CHG	Kernel
8:159580740-159581100	Zm00001d044668	0.000357324	6.9e-05	6.77e-07	CHG	Kernel
8:161063900-161064420	Zm00001d047755	-0.193423	0.0374853	8.17e-07	CHG	Kernel
8:162607420-162607680	Zm00001d002662	2.00534	0.35991	1.19e-07	CHG	Kernel
8:162607420-162607680	Zm00001d018197	1.91959	0.375572	9.95e-07	CHG	Kernel
8:163199300-163199700	Zm00001d041784	-0.992196	0.163787	8.69e-09	CHG	Kernel
8:163199300-163199700	Zm00001d011869	-1.55958	0.157663	1.73e-18	CHG	Kernel
8:163199300-163199700	Zm00001d011872	0.371057	0.0730479	9.92e-07	CHG	Kernel
8:163199300-163199700	Zm00001d011873	0.119462	0.0235306	1e-06	CHG	Kernel
8:163199300-163199700	Zm00001d011874	0.573239	0.0878199	7.5e-10	CHG	Kernel
8:163199780-163200340	Zm00001d041784	-1.13685	0.148588	1.39e-12	CHG	Kernel
8:163199780-163200340	Zm00001d011869	-1.56797	0.142904	1.52e-21	CHG	Kernel
8:163199780-163200340	Zm00001d011872	0.362564	0.0706376	7.7e-07	CHG	Kernel
8:163199780-163200340	Zm00001d011873	0.134742	0.0217501	4.21e-09	CHG	Kernel
8:163199780-163200340	Zm00001d011874	0.545416	0.0891254	6.21e-09	CHG	Kernel
8:163319740-163320460	Zm00001d041784	-1.47711	0.190859	1.17e-12	CHG	Kernel
8:163319740-163320460	Zm00001d011869	-1.90937	0.180922	5.48e-20	CHG	Kernel
8:163319740-163320460	Zm00001d011873	0.156027	0.0271881	4.82e-08	CHG	Kernel
8:163319740-163320460	Zm00001d011874	0.724942	0.111654	1.07e-09	CHG	Kernel
8:165204440-165205220	Zm00001d011958	-1.6897	0.293508	3.63e-08	CHG	Kernel
8:180227840-180228120	Zm00001d012761	-0.580391	0.0787059	2.12e-11	CHG	Kernel
9:6905820-6906320	Zm00001d044907	0.228273	0.0362612	3.82e-09	CHG	Kernel
9:10832140-10832220	Zm00001d048064	1.45796	0.276211	4.39e-07	CHG	Kernel
9:14623680-14624120	Zm00001d045158	-0.902845	0.173382	5.71e-07	CHG	Kernel
9:16832620-16832960	Zm00001d037133	1.55208	0.281578	1.58e-07	CHG	Kernel
9:25600200-25600360	Zm00001d045529	0.888762	0.133933	7.45e-10	CHG	Kernel
9:35862600-35863000	Zm00001d045732	-1.156	0.178847	1.51e-09	CHG	Kernel
9:39701220-39702100	Zm00001d046112	0.817425	0.145877	9.69e-08	CHG	Kernel
9:39851880-39852740	Zm00001d046112	-0.525537	0.0995823	3.72e-07	CHG	Kernel
9:47548120-47548980	Zm00001d045927	0.137317	0.0202349	1.59e-10	CHG	Kernel
9:50244040-50244200	Zm00001d045231	-0.999294	0.195006	8.04e-07	CHG	Kernel
9:68200780-68200860	Zm00001d049358	-1.79435	0.344859	6.62e-07	CHG	Kernel
9:70146520-70147220	Zm00001d036672	0.837531	0.163395	8.08e-07	CHG	Kernel
9:72552860-72553220	Zm00001d048596	-0.192314	0.0368552	4.92e-07	CHG	Kernel
9:84803480-84803540	Zm00001d037772	-1.90596	0.366726	6.46e-07	CHG	Kernel
9:84819800-84820020	Zm00001d046369	-0.343428	0.0664159	7.19e-07	CHG	Kernel
9:89572160-89573000	Zm00001d046434	0.551151	0.0809166	1.77e-10	CHG	Kernel
9:91053620-91054080	Zm00001d046465	-0.612997	0.0954319	1.66e-09	CHG	Kernel
9:94798900-94799300	Zm00001d046530	0.557306	0.10353	2.68e-07	CHG	Kernel
9:103924420-103924980	Zm00001d046728	1.28345	0.218664	2.95e-08	CHG	Kernel
9:104413000-104413240	Zm00001d046754	-0.000357491	5.54e-05	1.16e-09	CHG	Kernel
9:104413360-104413780	Zm00001d046754	-0.000395782	5.85e-05	2.61e-10	CHG	Kernel
9:110202820-110202920	Zm00001d046912	-0.0307702	0.00419481	8.2e-12	CHG	Kernel
9:119950020-119950420	Zm00001d047149	0.179166	0.0344834	6.46e-07	CHG	Kernel
9:124528880-124529700	Zm00001d047257	-1.5716	0.263643	1.31e-08	CHG	Kernel
9:125683600-125683700	Zm00001d003613	1.5722	0.281994	1.11e-07	CHG	Kernel
9:129727240-129728360	Zm00001d047428	-0.252805	0.0410794	6.91e-09	CHG	Kernel
9:131564960-131565360	Zm00001d047480	-1.81202	0.34158	3.68e-07	CHG	Kernel
9:131565400-131565700	Zm00001d047480	-1.78706	0.26472	2.14e-10	CHG	Kernel
9:136574180-136574480	Zm00001d047592	-0.76419	0.131162	2.95e-08	CHG	Kernel
9:148430280-148431380	Zm00001d048031	-0.428684	0.0469924	2.14e-16	CHG	Kernel
9:148433120-148433580	Zm00001d048028	1.23105	0.233641	4.35e-07	CHG	Kernel
9:148433120-148433580	Zm00001d048031	-0.365962	0.0436991	2.57e-14	CHG	Kernel
9:148433800-148434000	Zm00001d048031	-0.350311	0.0546793	2.11e-09	CHG	Kernel
9:148688880-148689040	Zm00001d048031	0.254884	0.0425996	1.65e-08	CHG	Kernel
9:148688880-148689040	Zm00001d048041	-0.404792	0.078246	7.57e-07	CHG	Kernel
9:148688880-148689040	Zm00001d048046	-0.742438	0.127172	3.36e-08	CHG	Kernel
10:3502780-3503220	Zm00001d023329	-0.400855	0.0602561	6.71e-10	CHG	Kernel
10:3507340-3508320	Zm00001d023329	-0.413667	0.0509228	1.09e-13	CHG	Kernel
10:6358820-6358880	Zm00001d038664	-0.414438	0.0787035	5.1e-07	CHG	Kernel
10:18140860-18141100	Zm00001d009799	-1.66982	0.302342	1.26e-07	CHG	Kernel
10:27463720-27464080	Zm00001d023906	-0.62414	0.0960189	8.67e-10	CHG	Kernel
10:30999540-31000220	Zm00001d004415	-0.522678	0.0828504	4.53e-09	CHG	Kernel
10:31001400-31001860	Zm00001d004415	-0.445653	0.0869597	9.63e-07	CHG	Kernel
10:36872800-36873380	Zm00001d024012	-0.63364	0.109789	3.7e-08	CHG	Kernel
10:38721880-38722440	Zm00001d023853	1.04485	0.20328	7.41e-07	CHG	Kernel
10:39353480-39353620	Zm00001d052154	-2.03309	0.386096	4.62e-07	CHG	Kernel
10:47595400-47596320	Zm00001d024128	2.17345	0.36713	1.61e-08	CHG	Kernel
10:61913980-61914520	Zm00001d024291	-0.839827	0.147864	5.78e-08	CHG	Kernel
10:65516980-65517400	Zm00001d007102	-1.35968	0.261343	5.29e-07	CHG	Kernel
10:65900960-65901620	Zm00001d024348	-0.87227	0.150009	4.57e-08	CHG	Kernel
10:72076600-72076940	Zm00001d024467	-0.458619	0.0729965	5.05e-09	CHG	Kernel
10:72076600-72076940	Zm00001d050926	0.662137	0.0898356	2.04e-11	CHG	Kernel
10:72082740-72083100	Zm00001d050926	0.650911	0.111212	3.57e-08	CHG	Kernel
10:74756480-74757000	Zm00001d024505	-0.783247	0.123974	3.58e-09	CHG	Kernel
10:82136800-82137440	Zm00001d024652	-0.0908214	0.0175043	8.73e-07	CHG	Kernel
10:83545160-83545240	Zm00001d013991	-2.16144	0.378095	8.71e-08	CHG	Kernel
10:84559920-84560640	Zm00001d024713	-1.03829	0.1843	8.88e-08	CHG	Kernel
10:84569340-84570280	Zm00001d024713	0.811173	0.127878	2.1e-09	CHG	Kernel
10:88887320-88887440	Zm00001d006088	1.0482	0.201936	5.7e-07	CHG	Kernel
10:98679400-98679740	Zm00001d025000	-0.938236	0.125835	1.22e-11	CHG	Kernel
10:102762640-102762740	Zm00001d001913	-1.69141	0.322006	5.16e-07	CHG	Kernel
10:102762640-102762740	Zm00001d023797	2.71144	0.528705	9.08e-07	CHG	Kernel
10:102762640-102762740	Zm00001d034064	-1.9711	0.376006	5.42e-07	CHG	Kernel
10:102762640-102762740	Zm00001d005502	2.35232	0.434312	2.43e-07	CHG	Kernel
10:102762640-102762740	Zm00001d044845	2.18174	0.397564	1.74e-07	CHG	Kernel
10:102762640-102762740	Zm00001d052655	-1.51488	0.293371	7.74e-07	CHG	Kernel
10:102762640-102762740	Zm00001d053686	-2.23316	0.42868	6.29e-07	CHG	Kernel
10:102762640-102762740	Zm00001d019920	2.48074	0.482981	8.76e-07	CHG	Kernel
10:107311100-107312100	Zm00001d025171	-0.354166	0.0581725	6.5e-09	CHG	Kernel
10:112563800-112564180	Zm00001d024710	-2.1858	0.377346	3.89e-08	CHG	Kernel
10:112563800-112564180	Zm00001d025253	-1.45057	0.217843	4.82e-10	CHG	Kernel
10:112563800-112564180	Zm00001d025480	1.22587	0.224563	1.92e-07	CHG	Kernel
10:112563800-112564180	Zm00001d006088	1.11604	0.197184	7.4e-08	CHG	Kernel
10:120408160-120408260	Zm00001d031019	1.07911	0.210934	9.67e-07	CHG	Kernel
10:120757340-120757940	Zm00001d029020	1.80688	0.350697	7.73e-07	CHG	Kernel
10:120757340-120757940	Zm00001d017112	0.626187	0.110676	7.21e-08	CHG	Kernel
10:120757340-120757940	Zm00001d021480	0.0357933	0.00690827	6.77e-07	CHG	Kernel
10:120775080-120775720	Zm00001d025509	0.273358	0.0517301	3.64e-07	CHG	Kernel
10:123095520-123095640	Zm00001d011569	-2.78573	0.525377	5.17e-07	CHG	Kernel
10:125387160-125387840	Zm00001d025513	0.619559	0.114021	1.8e-07	CHG	Kernel
10:125879260-125879920	Zm00001d020491	-1.47971	0.20607	1.71e-11	CHG	Kernel
10:125880560-125880780	Zm00001d020491	-1.95812	0.291982	3.21e-10	CHG	Kernel
10:140664520-140664700	Zm00001d022466	0.615029	0.113323	3.35e-07	CHG	Kernel
10:143205180-143205660	Zm00001d050944	-0.981679	0.148325	8.3e-10	CHG	Kernel
10:147484640-147484820	Zm00001d019483	-0.547406	0.107376	9.65e-07	CHG	Kernel
10:147487140-147487360	Zm00001d026521	-0.0508136	0.00951192	3.8e-07	CHG	Kernel
10:147739400-147739900	Zm00001d026528	0.0580893	0.0109741	3.96e-07	CHG	Kernel
10:150830040-150830600	Zm00001d053183	1.36479	0.2686	9.13e-07	CHG	Kernel
10:150830040-150830600	Zm00001d002373	1.60282	0.310887	6.46e-07	CHG	Kernel
1:1073260-1073380	Zm00001d027271	1.55531	0.297913	5.58e-07	CHH	Kernel
1:11126040-11126100	Zm00001d006079	3.1562	0.613358	9.94e-07	CHH	Kernel
1:14665480-14665640	Zm00001d027834	2.10741	0.325136	2.35e-09	CHH	Kernel
1:23365460-23365540	Zm00001d028119	1.00332	0.198429	1.33e-06	CHH	Kernel
1:26723760-26723920	Zm00001d005558	2.33568	0.429654	2e-07	CHH	Kernel
1:34026440-34026580	Zm00001d047504	-2.34009	0.443482	4.43e-07	CHH	Kernel
1:48425900-48426040	Zm00001d025129	1.6031	0.225991	2.93e-11	CHH	Kernel
1:48425900-48426040	Zm00001d052673	0.305125	0.0597269	8.26e-07	CHH	Kernel
1:56982940-56983060	Zm00001d032090	1.04373	0.19348	2.78e-07	CHH	Kernel
1:62880780-62880920	Zm00001d030153	-2.84228	0.567266	1.81e-06	CHH	Kernel
1:62880780-62880920	Zm00001d005212	4.3589	0.856128	1.27e-06	CHH	Kernel
1:75645740-75645880	Zm00001d020644	-5.87396	1.12203	7.12e-07	CHH	Kernel
1:84865740-84865860	Zm00001d029741	1.94369	0.247204	1.97e-12	CHH	Kernel
1:84867460-84867560	Zm00001d029741	1.14656	0.161176	6.14e-11	CHH	Kernel
1:132392120-132392260	Zm00001d018016	-3.79781	0.725646	5.9e-07	CHH	Kernel
1:143337500-143337740	Zm00001d025240	5.83464	1.1621	1.69e-06	CHH	Kernel
1:143337500-143337740	Zm00001d040343	6.40562	1.2584	1.25e-06	CHH	Kernel
1:143337500-143337740	Zm00001d012916	5.06808	0.976761	8.07e-07	CHH	Kernel
1:143337500-143337740	Zm00001d022335	8.48196	1.55673	2.51e-07	CHH	Kernel
1:151888820-151888940	Zm00001d049324	3.15742	0.609362	9.1e-07	CHH	Kernel
1:162277320-162277540	Zm00001d036709	4.01128	0.786337	1.04e-06	CHH	Kernel
1:164778020-164778140	Zm00001d034590	6.20573	1.15974	4.52e-07	CHH	Kernel
1:164778020-164778140	Zm00001d047834	5.03813	0.979151	1.11e-06	CHH	Kernel
1:185715800-185716020	Zm00001d033166	2.01145	0.401536	1.79e-06	CHH	Kernel
1:190428940-190429040	Zm00001d030766	3.84491	0.736214	6.63e-07	CHH	Kernel
1:190428940-190429040	Zm00001d037045	3.80198	0.745404	1.14e-06	CHH	Kernel
1:190428940-190429040	Zm00001d017573	2.58058	0.513528	1.59e-06	CHH	Kernel
1:190700180-190700460	Zm00001d016011	3.34149	0.669473	1.84e-06	CHH	Kernel
1:207702900-207703000	Zm00001d022512	0.952718	0.188997	1.2e-06	CHH	Kernel
1:248793800-248793880	Zm00001d003664	3.86217	0.733421	4.62e-07	CHH	Kernel
1:248793800-248793880	Zm00001d027334	4.25738	0.859065	1.88e-06	CHH	Kernel
1:248793800-248793880	Zm00001d028699	2.6358	0.527787	1.59e-06	CHH	Kernel
1:248793800-248793880	Zm00001d030937	5.03366	0.945364	3.52e-07	CHH	Kernel
1:248793800-248793880	Zm00001d034013	3.76737	0.76149	1.95e-06	CHH	Kernel
1:248793800-248793880	Zm00001d036968	5.22475	0.973553	2.9e-07	CHH	Kernel
1:248793800-248793880	Zm00001d037332	5.15976	0.950197	2.15e-07	CHH	Kernel
1:248793800-248793880	Zm00001d040123	4.65093	0.914465	1.05e-06	CHH	Kernel
1:248793800-248793880	Zm00001d041035	4.89165	0.963342	1.09e-06	CHH	Kernel
1:248793800-248793880	Zm00001d043093	3.37289	0.606213	1.14e-07	CHH	Kernel
1:248793800-248793880	Zm00001d046226	4.44324	0.877822	1.17e-06	CHH	Kernel
1:248793800-248793880	Zm00001d046905	4.90148	0.958039	9.16e-07	CHH	Kernel
1:248793800-248793880	Zm00001d047527	4.65901	0.916252	1.06e-06	CHH	Kernel
1:248793800-248793880	Zm00001d047717	4.56521	0.840803	2.16e-07	CHH	Kernel
1:248793800-248793880	Zm00001d048404	4.13922	0.811155	9.73e-07	CHH	Kernel
1:248793800-248793880	Zm00001d006443	3.89591	0.690527	7.85e-08	CHH	Kernel
1:248793800-248793880	Zm00001d006459	4.90766	0.929436	4.32e-07	CHH	Kernel
1:248793800-248793880	Zm00001d006472	4.17721	0.802659	6.13e-07	CHH	Kernel
1:248793800-248793880	Zm00001d049455	4.80171	0.967238	1.81e-06	CHH	Kernel
1:248793800-248793880	Zm00001d049871	4.73351	0.947357	1.57e-06	CHH	Kernel
1:248793800-248793880	Zm00001d008738	3.71064	0.699645	3.88e-07	CHH	Kernel
1:248793800-248793880	Zm00001d011427	5.15478	0.950637	2.23e-07	CHH	Kernel
1:248793800-248793880	Zm00001d014890	5.35902	0.96549	1.22e-07	CHH	Kernel
1:248793800-248793880	Zm00001d016037	4.91053	0.985279	1.66e-06	CHH	Kernel
1:248793800-248793880	Zm00001d003031	3.45764	0.689591	1.45e-06	CHH	Kernel
1:248793800-248793880	Zm00001d017164	5.37417	0.965774	1.14e-07	CHH	Kernel
1:248793800-248793880	Zm00001d017913	4.23015	0.852141	1.81e-06	CHH	Kernel
1:248793800-248793880	Zm00001d021609	4.85084	0.971537	1.59e-06	CHH	Kernel
1:253761100-253761240	Zm00001d005453	6.64319	1.2778	8.81e-07	CHH	Kernel
1:255388920-255388980	Zm00001d033237	1.11917	0.191241	3.83e-08	CHH	Kernel
1:258939400-258939700	Zm00001d026676	-2.96191	0.569977	6e-07	CHH	Kernel
1:265127620-265127860	Zm00001d032449	1.91641	0.366396	7.51e-07	CHH	Kernel
1:265127620-265127860	Zm00001d043191	2.51559	0.459763	2.57e-07	CHH	Kernel
1:265127620-265127860	Zm00001d011796	1.67765	0.331244	1.54e-06	CHH	Kernel
1:265127620-265127860	Zm00001d020103	2.28881	0.448436	1.3e-06	CHH	Kernel
1:273179000-273179160	Zm00001d028203	4.997	1.00869	1.94e-06	CHH	Kernel
1:273179000-273179160	Zm00001d036343	4.20297	0.83756	1.46e-06	CHH	Kernel
1:273179000-273179160	Zm00001d049455	5.08497	0.996019	9.87e-07	CHH	Kernel
1:273179000-273179160	Zm00001d009542	5.06135	0.997283	1.13e-06	CHH	Kernel
1:273179000-273179160	Zm00001d021830	4.96356	0.98739	1.4e-06	CHH	Kernel
1:285585420-285585480	Zm00001d034166	0.658269	0.107611	7.28e-09	CHH	Kernel
2:6104720-6104920	Zm00001d005949	1.80307	0.351244	8.47e-07	CHH	Kernel
2:18547120-18547320	Zm00001d029462	-4.23557	0.838259	1.71e-06	CHH	Kernel
2:31529460-31529580	Zm00001d032009	-1.75776	0.352764	1.91e-06	CHH	Kernel
2:32864760-32865060	Zm00001d019809	1.98179	0.392214	1.47e-06	CHH	Kernel
2:46911880-46912320	Zm00001d013238	4.61727	0.903972	1.31e-06	CHH	Kernel
2:48392380-48392440	Zm00001d027445	-0.918777	0.183229	1.37e-06	CHH	Kernel
2:48392380-48392440	Zm00001d011223	1.94195	0.387854	1.42e-06	CHH	Kernel
2:56650400-56650520	Zm00001d007145	-4.41482	0.868581	1.22e-06	CHH	Kernel
2:74809920-74810100	Zm00001d043509	-3.29008	0.645852	1.36e-06	CHH	Kernel
2:79772880-79772960	Zm00001d004053	1.7926	0.265768	2.3e-10	CHH	Kernel
2:82734920-82734980	Zm00001d004095	2.40984	0.466163	9.12e-07	CHH	Kernel
2:90204420-90204480	Zm00001d004171	0.463192	0.0861337	2.91e-07	CHH	Kernel
2:90204420-90204480	Zm00001d004190	-3.52194	0.60862	4.17e-08	CHH	Kernel
2:90204420-90204480	Zm00001d004193	2.61024	0.465631	9.95e-08	CHH	Kernel
2:95537440-95537500	Zm00001d011009	0.00121833	0.000232474	7.02e-07	CHH	Kernel
2:107524840-107524940	Zm00001d032621	3.2308	0.654426	1.93e-06	CHH	Kernel
2:118227220-118227440	Zm00001d032775	-7.13745	1.37134	7.66e-07	CHH	Kernel
2:135235260-135235540	Zm00001d004739	-2.06325	0.399973	6.47e-07	CHH	Kernel
2:138394520-138394600	Zm00001d004775	-2.27586	0.338829	3.33e-10	CHH	Kernel
2:156173060-156173140	Zm00001d044618	-5.1348	1.02422	1.44e-06	CHH	Kernel
2:165325940-165326060	Zm00001d013697	4.37309	0.851769	9.38e-07	CHH	Kernel
2:165875820-165876040	Zm00001d024179	2.83152	0.551632	9.5e-07	CHH	Kernel
2:178800820-178800940	Zm00001d045605	3.35385	0.652493	1.14e-06	CHH	Kernel
2:178800820-178800940	Zm00001d045784	-2.13198	0.390594	2.8e-07	CHH	Kernel
2:201742920-201743180	Zm00001d002036	-4.91986	0.89018	1.91e-07	CHH	Kernel
2:206102400-206102520	Zm00001d006377	-3.57364	0.69666	1.11e-06	CHH	Kernel
2:217674700-217674860	Zm00001d006838	0.859625	0.139389	5.59e-09	CHH	Kernel
2:236221620-236221760	Zm00001d024823	5.21258	0.982208	5.42e-07	CHH	Kernel
2:236221620-236221760	Zm00001d025623	-2.09666	0.395292	5.49e-07	CHH	Kernel
3:32572680-32572860	Zm00001d037977	2.5655	0.516263	1.66e-06	CHH	Kernel
3:35655580-35655660	Zm00001d039431	2.33044	0.451261	8.13e-07	CHH	Kernel
3:40522120-40522340	Zm00001d040365	1.16244	0.194304	1.25e-08	CHH	Kernel
3:40656360-40656500	Zm00001d047467	3.02258	0.603237	1.61e-06	CHH	Kernel
3:41461620-41461880	Zm00001d023785	6.55181	1.22715	2.91e-07	CHH	Kernel
3:57628640-57628880	Zm00001d040679	1.06991	0.210854	1.01e-06	CHH	Kernel
3:65992080-65992140	Zm00001d040787	0.898092	0.138085	9.28e-10	CHH	Kernel
3:67866120-67866220	Zm00001d031212	-5.04614	0.985608	1.33e-06	CHH	Kernel
3:71109360-71109480	Zm00001d040804	1.34508	0.261262	6.94e-07	CHH	Kernel
3:71914680-71914900	Zm00001d038358	3.38134	0.686576	1.87e-06	CHH	Kernel
3:78903640-78903860	Zm00001d040958	1.37616	0.268847	8.63e-07	CHH	Kernel
3:78903640-78903860	Zm00001d040960	1.23611	0.229024	2.37e-07	CHH	Kernel
3:80443880-80443960	Zm00001d012819	-7.28369	1.33252	2.71e-07	CHH	Kernel
3:80443880-80443960	Zm00001d018826	-4.81897	0.910008	5.77e-07	CHH	Kernel
3:114252300-114252400	Zm00001d004560	-3.74992	0.729956	1.07e-06	CHH	Kernel
3:134175560-134175740	Zm00001d039135	4.09341	0.808088	1.18e-06	CHH	Kernel
3:135912740-135912840	Zm00001d041751	-1.58991	0.269039	2.62e-08	CHH	Kernel
3:189138920-189139120	Zm00001d034534	-2.50799	0.502284	1.6e-06	CHH	Kernel
3:212436940-212437040	Zm00001d043862	-0.995587	0.16812	2.23e-08	CHH	Kernel
3:212711060-212711140	Zm00001d008878	-6.40319	1.21529	5.65e-07	CHH	Kernel
3:214342260-214342400	Zm00001d051645	-4.69819	0.940286	1.68e-06	CHH	Kernel
3:219561240-219561380	Zm00001d040189	-5.64777	0.992138	9.58e-08	CHH	Kernel
3:221294640-221294880	Zm00001d044183	2.69046	0.536362	1.64e-06	CHH	Kernel
3:221397540-221397620	Zm00001d044186	0.594187	0.0848111	8.03e-11	CHH	Kernel
4:13816300-13816560	Zm00001d015960	4.145	0.77517	4.59e-07	CHH	Kernel
4:14574280-14574420	Zm00001d035285	2.71078	0.523479	8.53e-07	CHH	Kernel
4:30181500-30181620	Zm00001d004751	-2.49145	0.454721	1.89e-07	CHH	Kernel
4:39670460-39670560	Zm00001d004245	2.36046	0.427849	1.72e-07	CHH	Kernel
4:48047860-48048160	Zm00001d049848	1.54532	0.300468	7.54e-07	CHH	Kernel
4:48243380-48243560	Zm00001d049856	-1.17271	0.195781	2.02e-08	CHH	Kernel
4:51056200-51056380	Zm00001d023738	4.23451	0.791158	4.01e-07	CHH	Kernel
4:54668280-54668420	Zm00001d021806	6.89599	1.37978	1.45e-06	CHH	Kernel
4:56798300-56798380	Zm00001d040684	2.67511	0.539667	1.71e-06	CHH	Kernel
4:69504840-69505000	Zm00001d053191	3.9083	0.729626	3.18e-07	CHH	Kernel
4:91163420-91163720	Zm00001d033749	4.58646	0.865138	4.01e-07	CHH	Kernel
4:110703940-110704400	Zm00001d045454	-3.33021	0.648791	1.15e-06	CHH	Kernel
4:114747020-114747080	Zm00001d050689	-0.269349	0.0434645	4.8e-09	CHH	Kernel
4:122038780-122038860	Zm00001d033882	-6.64784	1.28681	6.78e-07	CHH	Kernel
4:125741200-125741320	Zm00001d050844	-3.70995	0.418855	1.25e-15	CHH	Kernel
4:134741500-134741700	Zm00001d028627	-0.967769	0.194522	1.92e-06	CHH	Kernel
4:135945080-135945180	Zm00001d013522	7.34267	1.44061	1.08e-06	CHH	Kernel
4:167319780-167320020	Zm00001d051709	0.320274	0.0622498	1.03e-06	CHH	Kernel
4:167320340-167320440	Zm00001d051709	-0.501758	0.0898789	9.15e-08	CHH	Kernel
4:167361620-167361860	Zm00001d051709	0.29295	0.0385201	7.04e-12	CHH	Kernel
4:167619800-167619880	Zm00001d051709	0.25402	0.0509721	1.47e-06	CHH	Kernel
4:167692320-167692640	Zm00001d051709	0.40078	0.0723626	1.55e-07	CHH	Kernel
4:167787740-167788040	Zm00001d051709	0.352308	0.0639074	1.54e-07	CHH	Kernel
4:168481400-168481640	Zm00001d051709	0.318714	0.049954	1.4e-09	CHH	Kernel
4:179494140-179494360	Zm00001d039042	1.73584	0.331736	6.23e-07	CHH	Kernel
4:179494140-179494360	Zm00001d052097	1.62685	0.184178	4.76e-15	CHH	Kernel
4:183157840-183158000	Zm00001d013248	1.23037	0.228377	3.28e-07	CHH	Kernel
4:185480320-185480400	Zm00001d021131	5.70593	1.01182	8.1e-08	CHH	Kernel
4:202999160-202999280	Zm00001d004575	3.20792	0.549503	4.47e-08	CHH	Kernel
4:209727380-209727680	Zm00001d049686	0.639645	0.124704	9.73e-07	CHH	Kernel
4:226387240-226387340	Zm00001d032062	2.81075	0.554377	1.12e-06	CHH	Kernel
5:5161020-5161120	Zm00001d008619	-2.84246	0.571288	1.96e-06	CHH	Kernel
5:18228940-18229000	Zm00001d013709	0.284403	0.0530039	3.62e-07	CHH	Kernel
5:18312420-18312500	Zm00001d013713	0.567997	0.109564	6.96e-07	CHH	Kernel
5:39189580-39189820	Zm00001d014271	-1.95245	0.380158	1.06e-06	CHH	Kernel
5:39877580-39877660	Zm00001d016106	-2.03331	0.367339	1.35e-07	CHH	Kernel
5:40103160-40103280	Zm00001d014304	1.90737	0.386509	1.95e-06	CHH	Kernel
5:41123900-41124060	Zm00001d014330	0.751509	0.140009	3.38e-07	CHH	Kernel
5:41174320-41174460	Zm00001d030285	5.8337	1.12602	7.93e-07	CHH	Kernel
5:41174320-41174460	Zm00001d032496	-5.74831	1.1319	1.25e-06	CHH	Kernel
5:42780460-42780600	Zm00001d028749	4.75459	0.777142	1.09e-08	CHH	Kernel
5:53158980-53159120	Zm00001d014729	-8.65707	1.60774	2.84e-07	CHH	Kernel
5:59888300-59888780	Zm00001d036346	-1.79518	0.356572	1.36e-06	CHH	Kernel
5:62370540-62370680	Zm00001d014769	-1.0206	0.178983	5.3e-08	CHH	Kernel
5:66346540-66346680	Zm00001d014868	0.358276	0.0524074	2.22e-10	CHH	Kernel
5:85195300-85195420	Zm00001d030612	-4.75805	0.93032	1.08e-06	CHH	Kernel
5:85195300-85195420	Zm00001d048361	-6.54902	1.19013	1.87e-07	CHH	Kernel
5:92848640-92848940	Zm00001d015482	1.11158	0.151688	9.69e-12	CHH	Kernel
5:131767260-131767400	Zm00001d029598	5.69282	1.13857	1.53e-06	CHH	Kernel
5:131767260-131767400	Zm00001d047923	5.1654	1.02133	1.18e-06	CHH	Kernel
5:131767260-131767400	Zm00001d007904	6.31913	1.21596	6.26e-07	CHH	Kernel
5:131767260-131767400	Zm00001d008520	4.93309	0.960865	8.34e-07	CHH	Kernel
5:131767260-131767400	Zm00001d010790	3.57124	0.716334	1.63e-06	CHH	Kernel
5:143183100-143183200	Zm00001d035253	2.48626	0.440221	8.31e-08	CHH	Kernel
5:158072300-158072440	Zm00001d022597	-2.913	0.576272	1.33e-06	CHH	Kernel
5:183931980-183932080	Zm00001d047195	0.384651	0.0763481	1.58e-06	CHH	Kernel
5:212218680-212219220	Zm00001d018046	1.6459	0.322023	1.27e-06	CHH	Kernel
6:2533540-2533740	Zm00001d018781	-2.90462	0.517936	1.1e-07	CHH	Kernel
6:20919460-20919620	Zm00001d035316	1.07795	0.184484	3.79e-08	CHH	Kernel
6:73740040-73740100	Zm00001d009181	2.90226	0.572152	1.46e-06	CHH	Kernel
6:85437680-85437760	Zm00001d048880	3.64605	0.734547	1.77e-06	CHH	Kernel
6:92510180-92510320	Zm00001d041670	-1.80545	0.347928	1.02e-06	CHH	Kernel
6:101252740-101252820	Zm00001d044422	5.70841	1.14181	1.95e-06	CHH	Kernel
6:102823080-102823200	Zm00001d036825	3.776	0.522731	5.07e-11	CHH	Kernel
6:112131540-112131720	Zm00001d017419	-6.15384	1.20161	1.04e-06	CHH	Kernel
6:130494900-130494960	Zm00001d026501	3.14095	0.604597	8.57e-07	CHH	Kernel
6:130507360-130507700	Zm00001d034513	-2.20498	0.439493	1.46e-06	CHH	Kernel
6:130781180-130781240	Zm00001d035679	2.59637	0.474309	2.36e-07	CHH	Kernel
6:134412520-134412720	Zm00001d037700	2.12167	0.28439	3.87e-12	CHH	Kernel
6:146570760-146570900	Zm00001d038056	2.5832	0.42426	1.09e-08	CHH	Kernel
6:152764940-152765160	Zm00001d038266	2.19932	0.329207	6.44e-10	CHH	Kernel
6:164486840-164486920	Zm00001d037268	4.82688	0.966862	1.61e-06	CHH	Kernel
6:173165780-173165960	Zm00001d039222	1.89531	0.321561	1.96e-08	CHH	Kernel
6:173816720-173816780	Zm00001d039231	0.771895	0.0898967	4.9e-15	CHH	Kernel
7:12946920-12947020	Zm00001d019020	0.830014	0.107054	3.01e-12	CHH	Kernel
7:14737180-14737500	Zm00001d019061	-1.11416	0.209765	3.27e-07	CHH	Kernel
7:51500560-51500640	Zm00001d004169	-6.36722	1.24312	1.3e-06	CHH	Kernel
7:51500560-51500640	Zm00001d042938	-5.77983	1.14034	1.63e-06	CHH	Kernel
7:53793900-53794200	Zm00001d019721	0.0706697	0.0122075	3.6e-08	CHH	Kernel
7:53793900-53794200	Zm00001d019724	-1.13051	0.17426	1.03e-09	CHH	Kernel
7:58934740-58934880	Zm00001d034427	7.48057	1.50709	1.59e-06	CHH	Kernel
7:84823720-84823840	Zm00001d005993	3.45946	0.640284	2.72e-07	CHH	Kernel
7:85217840-85217980	Zm00001d011233	4.80127	0.955953	1.85e-06	CHH	Kernel
7:121220860-121221040	Zm00001d037833	-2.3391	0.451257	7.13e-07	CHH	Kernel
7:126960620-126960800	Zm00001d024866	6.74176	1.33553	1.41e-06	CHH	Kernel
7:134231240-134231380	Zm00001d009374	2.58403	0.486533	3.37e-07	CHH	Kernel
7:147597580-147597680	Zm00001d052948	4.09459	0.815269	1.73e-06	CHH	Kernel
7:147597580-147597680	Zm00001d009127	6.5105	1.14187	8.21e-08	CHH	Kernel
7:147597580-147597680	Zm00001d009504	3.54844	0.653103	2.81e-07	CHH	Kernel
7:157324040-157324420	Zm00001d035990	6.36724	1.27257	1.67e-06	CHH	Kernel
8:11267240-11267480	Zm00001d023230	4.48165	0.889937	1.58e-06	CHH	Kernel
8:11267240-11267480	Zm00001d026621	3.62873	0.656621	1.76e-07	CHH	Kernel
8:11267240-11267480	Zm00001d049638	3.62448	0.704006	9.65e-07	CHH	Kernel
8:11267240-11267480	Zm00001d010974	4.28106	0.829231	9.06e-07	CHH	Kernel
8:11267240-11267480	Zm00001d011770	4.53219	0.882302	1.02e-06	CHH	Kernel
8:11391940-11392000	Zm00001d023465	4.84822	0.948633	1.09e-06	CHH	Kernel
8:45563840-45563980	Zm00001d028965	5.4058	1.07592	1.47e-06	CHH	Kernel
8:55393180-55393300	Zm00001d009331	-0.937295	0.187712	1.74e-06	CHH	Kernel
8:55860760-55860840	Zm00001d009317	2.35582	0.416781	8.83e-08	CHH	Kernel
8:61623620-61623720	Zm00001d009394	-0.950785	0.145491	6e-10	CHH	Kernel
8:71699040-71699220	Zm00001d009552	-1.17732	0.197051	1.4e-08	CHH	Kernel
8:71699040-71699220	Zm00001d009587	-1.47336	0.295285	1.54e-06	CHH	Kernel
8:75506080-75506200	Zm00001d039324	1.22877	0.242839	1.24e-06	CHH	Kernel
8:79540560-79540680	Zm00001d041438	2.69378	0.509951	4.44e-07	CHH	Kernel
8:81588220-81588400	Zm00001d048178	-3.84054	0.736672	6.01e-07	CHH	Kernel
8:101193180-101193260	Zm00001d010693	2.44492	0.485048	1.63e-06	CHH	Kernel
8:103831900-103832020	Zm00001d005253	3.64701	0.721578	1.46e-06	CHH	Kernel
8:138780400-138780500	Zm00001d050314	3.3976	0.67219	1.71e-06	CHH	Kernel
8:148420460-148420540	Zm00001d039362	6.0387	1.20068	1.33e-06	CHH	Kernel
8:154353540-154353640	Zm00001d008262	1.65161	0.333314	1.94e-06	CHH	Kernel
8:163200120-163200320	Zm00001d011869	-3.70925	0.697624	3.91e-07	CHH	Kernel
8:163200120-163200320	Zm00001d011873	0.458801	0.0842657	2.16e-07	CHH	Kernel
8:163616280-163616540	Zm00001d011873	-0.16984	0.0329443	8.81e-07	CHH	Kernel
8:171683880-171683940	Zm00001d012273	4.28414	0.84271	1.13e-06	CHH	Kernel
9:4499160-4499340	Zm00001d025443	-5.75512	1.10974	6.9e-07	CHH	Kernel
9:16587060-16587160	Zm00001d034501	-4.40046	0.866191	1.3e-06	CHH	Kernel
9:16587060-16587160	Zm00001d038768	-5.8048	1.07366	3.04e-07	CHH	Kernel
9:17601840-17601920	Zm00001d040343	-5.09306	0.973725	5.26e-07	CHH	Kernel
9:17601840-17601920	Zm00001d043183	-2.9347	0.587878	1.56e-06	CHH	Kernel
9:20004660-20004880	Zm00001d045369	2.61831	0.478647	1.71e-07	CHH	Kernel
9:24312360-24312420	Zm00001d017567	2.08557	0.417017	1.66e-06	CHH	Kernel
9:25600040-25600200	Zm00001d045529	-1.21563	0.200888	1.41e-08	CHH	Kernel
9:29036480-29036600	Zm00001d045670	1.22595	0.23769	9.89e-07	CHH	Kernel
9:35862560-35862700	Zm00001d045732	1.47119	0.219076	3.25e-10	CHH	Kernel
9:78306060-78306200	Zm00001d032902	-6.44089	1.2933	1.79e-06	CHH	Kernel
9:81164680-81164820	Zm00001d050872	6.57201	1.30639	1.43e-06	CHH	Kernel
9:104350520-104350640	Zm00001d023630	-6.57906	1.31386	1.72e-06	CHH	Kernel
9:119950660-119950800	Zm00001d047149	-0.843208	0.167949	1.2e-06	CHH	Kernel
9:135485500-135485640	Zm00001d023531	1.34305	0.261719	1.03e-06	CHH	Kernel
9:136576960-136577200	Zm00001d047592	2.57089	0.371224	8.43e-11	CHH	Kernel
9:138707060-138707140	Zm00001d036761	-1.65027	0.29396	1.03e-07	CHH	Kernel
9:145972140-145972320	Zm00001d047962	-2.47008	0.405881	8.54e-09	CHH	Kernel
9:151392900-151393040	Zm00001d051807	2.99032	0.571215	6.7e-07	CHH	Kernel
10:27464080-27464240	Zm00001d023906	1.00255	0.150453	3.15e-10	CHH	Kernel
10:44605580-44605700	Zm00001d048736	-3.25519	0.5936	2.13e-07	CHH	Kernel
10:70420320-70420400	Zm00001d015519	-1.43134	0.268146	4.27e-07	CHH	Kernel
10:74506880-74506960	Zm00001d046247	3.81173	0.764131	1.9e-06	CHH	Kernel
10:74756420-74756500	Zm00001d024505	0.961579	0.165177	4.1e-08	CHH	Kernel
10:74932100-74932400	Zm00001d024510	-1.42536	0.24932	7.25e-08	CHH	Kernel
10:76165220-76165380	Zm00001d027957	-3.79877	0.742597	1.34e-06	CHH	Kernel
10:77716900-77716980	Zm00001d024322	5.10037	1.00994	1.41e-06	CHH	Kernel
10:79116700-79116800	Zm00001d032186	-2.55462	0.512338	1.67e-06	CHH	Kernel
10:80781540-80781760	Zm00001d024611	1.46855	0.286602	9.74e-07	CHH	Kernel
10:80781540-80781760	Zm00001d024624	-0.962604	0.138291	1.2e-10	CHH	Kernel
10:96643440-96643800	Zm00001d028071	-3.97995	0.719332	1.83e-07	CHH	Kernel
10:96643440-96643800	Zm00001d036443	-4.62097	0.752338	1.05e-08	CHH	Kernel
10:96643440-96643800	Zm00001d037927	-5.58355	1.08744	1.08e-06	CHH	Kernel
10:96643440-96643800	Zm00001d040172	-3.47476	0.694347	1.91e-06	CHH	Kernel
10:102259200-102259320	Zm00001d043651	1.87811	0.354024	5e-07	CHH	Kernel
10:128602940-128603000	Zm00001d024858	1.40798	0.263161	3.66e-07	CHH	Kernel
10:136634340-136634480	Zm00001d047242	-1.57487	0.294344	3.3e-07	CHH	Kernel
10:142045500-142045620	Zm00001d031997	-2.44343	0.486949	1.39e-06	CHH	Kernel
10:142045500-142045620	Zm00001d033847	-2.50061	0.481692	6.34e-07	CHH	Kernel
10:142045500-142045620	Zm00001d045782	-2.73637	0.541524	1.19e-06	CHH	Kernel
10:142045500-142045620	Zm00001d048301	-2.87681	0.562842	9.14e-07	CHH	Kernel
10:142045500-142045620	Zm00001d053765	-2.23038	0.40952	1.93e-07	CHH	Kernel
10:142045500-142045620	Zm00001d053968	-1.25689	0.236606	3.63e-07	CHH	Kernel
10:142045500-142045620	Zm00001d013892	-1.33359	0.263798	1.18e-06	CHH	Kernel
10:142045500-142045620	Zm00001d014438	-3.46533	0.627581	1.35e-07	CHH	Kernel
10:142045500-142045620	Zm00001d002919	-2.61759	0.513271	9.63e-07	CHH	Kernel
10:142045500-142045620	Zm00001d016197	-3.02344	0.584768	6.98e-07	CHH	Kernel
10:142045500-142045620	Zm00001d022202	-2.1883	0.422451	6.68e-07	CHH	Kernel
10:147851260-147851460	Zm00001d023808	1.80543	0.336013	3.69e-07	CHH	Kernel
10:147851260-147851460	Zm00001d034752	2.35442	0.449491	6.74e-07	CHH	Kernel
10:147851260-147851460	Zm00001d020152	3.08	0.602602	1.18e-06	CHH	Kernel
10:147851260-147851460	Zm00001d022257	3.0292	0.601918	1.66e-06	CHH	Kernel
1:215320-215920	Zm00001d027242	-1.30459	0.155776	1.62e-12	CG	Leaf
1:215320-215920	Zm00001d001796	-0.518695	0.07624	1.77e-09	CG	Leaf
1:564600-565420	Zm00001d025620	1.38838	0.255127	3.58e-07	CG	Leaf
1:564600-565420	Zm00001d027257	1.76746	0.225286	4.2e-12	CG	Leaf
1:564600-565420	Zm00001d040052	-1.2442	0.19987	1.05e-08	CG	Leaf
1:1227220-1227700	Zm00001d025620	1.44729	0.22782	6.48e-09	CG	Leaf
1:3030940-3031340	Zm00001d023867	4.06608	0.734787	5.1e-07	CG	Leaf
1:13404420-13404500	Zm00001d032683	-0.000801078	0.000138659	1.48e-07	CG	Leaf
1:15439740-15439880	Zm00001d038766	2.03008	0.359283	4.88e-07	CG	Leaf
1:15716120-15716760	Zm00001d039620	1.24936	0.223885	5.03e-07	CG	Leaf
1:15723680-15723980	Zm00001d039620	1.21999	0.225475	9.37e-07	CG	Leaf
1:17616320-17616980	Zm00001d027918	-1.19008	0.163747	2.29e-10	CG	Leaf
1:21553460-21554060	Zm00001d026420	0.237489	0.0424852	1.87e-07	CG	Leaf
1:26040720-26040820	Zm00001d019375	-0.436938	0.0776245	2.23e-07	CG	Leaf
1:29754460-29755000	Zm00001d008789	10.502	1.91813	3.56e-07	CG	Leaf
1:38320520-38320960	Zm00001d028530	-0.695487	0.112382	4.81e-08	CG	Leaf
1:45262300-45262840	Zm00001d028748	-0.000356404	6.54e-05	4.35e-07	CG	Leaf
1:75907380-75907740	Zm00001d026223	-1.55807	0.28464	4.19e-07	CG	Leaf
1:101177040-101177520	Zm00001d030034	-0.508911	0.0890386	1.67e-07	CG	Leaf
1:113489980-113490800	Zm00001d031832	2.5686	0.474104	4.55e-07	CG	Leaf
1:114468660-114469400	Zm00001d030222	-1.63839	0.286342	2.25e-07	CG	Leaf
1:120741300-120741780	Zm00001d030300	-0.980721	0.131334	6.24e-11	CG	Leaf
1:132648180-132648400	Zm00001d050190	3.66501	0.68319	1.05e-06	CG	Leaf
1:137781660-137782600	Zm00001d006070	5.89569	1.08127	4.4e-07	CG	Leaf
1:147282940-147283480	Zm00001d030593	-0.606249	0.0889649	3.93e-09	CG	Leaf
1:148657840-148658120	Zm00001d030612	0.413323	0.0767725	8.04e-07	CG	Leaf
1:149768860-149769060	Zm00001d045528	-2.72615	0.478237	3.7e-07	CG	Leaf
1:152955840-152955980	Zm00001d024211	1.11733	0.21062	9.18e-07	CG	Leaf
1:156754740-156754820	Zm00001d009491	3.38408	0.562044	5.16e-08	CG	Leaf
1:175464020-175464200	Zm00001d013655	-3.49446	0.661445	8.19e-07	CG	Leaf
1:183531420-183531920	Zm00001d031815	0.716924	0.135603	7.92e-07	CG	Leaf
1:190312340-190312460	Zm00001d004387	-0.0754504	0.0135947	7.12e-07	CG	Leaf
1:191531760-191532420	Zm00001d031480	0.912522	0.141146	4.34e-09	CG	Leaf
1:199416500-199416800	Zm00001d031720	-0.000412433	7.08e-05	7.03e-08	CG	Leaf
1:237968720-237968780	Zm00001d051174	-2.3101	0.377209	9e-08	CG	Leaf
1:250452680-250452760	Zm00001d033111	1.03067	0.192649	1.08e-06	CG	Leaf
1:252663940-252664120	Zm00001d042341	-0.865202	0.159409	5.31e-07	CG	Leaf
1:254198020-254198360	Zm00001d018046	-3.3339	0.620084	7.16e-07	CG	Leaf
1:259921980-259923280	Zm00001d049597	-1.46579	0.258062	1.3e-07	CG	Leaf
1:264702200-264702360	Zm00001d036370	0.228159	0.0392759	9.13e-08	CG	Leaf
1:264702200-264702360	Zm00001d010838	0.951163	0.181124	9.84e-07	CG	Leaf
1:272665780-272666140	Zm00001d043234	-2.53691	0.475054	6.55e-07	CG	Leaf
1:274061060-274061220	Zm00001d051069	1.01772	0.179139	1.52e-07	CG	Leaf
1:275818420-275819080	Zm00001d033850	-2.11359	0.394085	1.13e-06	CG	Leaf
1:278051440-278051820	Zm00001d033897	-2.16095	0.286066	5.3e-11	CG	Leaf
1:285585280-285585480	Zm00001d034166	1.12859	0.179783	1.4e-08	CG	Leaf
1:285629780-285630020	Zm00001d034168	0.69747	0.0945544	8.11e-11	CG	Leaf
1:285640440-285640580	Zm00001d034168	0.675164	0.109532	3.69e-08	CG	Leaf
1:288647500-288647660	Zm00001d037644	0.904665	0.162112	4.37e-07	CG	Leaf
1:296045860-296046160	Zm00001d034551	-2.4389	0.426201	2.04e-07	CG	Leaf
1:304585120-304585420	Zm00001d034732	-1.35979	0.254661	7.2e-07	CG	Leaf
1:305692400-305692460	Zm00001d025874	2.79357	0.486776	1.6e-07	CG	Leaf
1:305692400-305692460	Zm00001d032923	-2.24777	0.418015	7.14e-07	CG	Leaf
2:436260-437180	Zm00001d031569	2.38298	0.455541	1.09e-06	CG	Leaf
2:2100520-2100600	Zm00001d039867	-0.000695531	0.000116742	6.53e-08	CG	Leaf
2:6454720-6454920	Zm00001d002135	-1.28996	0.170611	3.08e-11	CG	Leaf
2:7401520-7401720	Zm00001d002181	-0.000358876	5.99e-05	7.82e-08	CG	Leaf
2:8255360-8256160	Zm00001d002208	-0.000342921	4.75e-05	1.24e-10	CG	Leaf
2:8323560-8324240	Zm00001d002231	1.50631	0.234983	7.78e-09	CG	Leaf
2:12563700-12564020	Zm00001d028282	0.668911	0.123489	4.83e-07	CG	Leaf
2:27424420-27426720	Zm00001d002937	-0.000375363	5.67e-05	1.78e-09	CG	Leaf
2:54020060-54020320	Zm00001d006213	2.12541	0.388101	7.52e-07	CG	Leaf
2:61988200-61988360	Zm00001d020412	-0.000709308	0.000132135	8.56e-07	CG	Leaf
2:78653620-78654000	Zm00001d017756	-0.000343084	6.4e-05	5.97e-07	CG	Leaf
2:78973000-78973120	Zm00001d039448	-4.69611	0.885709	1.06e-06	CG	Leaf
2:79772940-79773480	Zm00001d004053	-0.815135	0.121478	3.39e-09	CG	Leaf
2:83052460-83052860	Zm00001d044232	-2.26215	0.406727	4.87e-07	CG	Leaf
2:91493380-91494160	Zm00001d004190	-0.133271	0.021622	1.71e-08	CG	Leaf
2:92812560-92814160	Zm00001d004526	-0.140989	0.0271753	1.07e-06	CG	Leaf
2:94676020-94676380	Zm00001d004190	-0.127562	0.0230275	2.8e-07	CG	Leaf
2:96710920-96712060	Zm00001d010075	1.78832	0.337184	1.01e-06	CG	Leaf
2:114335380-114335600	Zm00001d037448	-0.198522	0.0360389	5.3e-07	CG	Leaf
2:126489160-126490300	Zm00001d004650	-0.491514	0.079157	1.13e-08	CG	Leaf
2:126883320-126883840	Zm00001d004650	0.519654	0.0923759	1.63e-07	CG	Leaf
2:150121460-150121600	Zm00001d053377	-2.85721	0.517367	5.68e-07	CG	Leaf
2:152289420-152289500	Zm00001d013294	-2.55783	0.422007	9.22e-08	CG	Leaf
2:161883280-161883900	Zm00001d052089	0.443456	0.0832035	9.06e-07	CG	Leaf
2:174409520-174409740	Zm00001d040759	0.419098	0.0768106	4.42e-07	CG	Leaf
2:175976420-175976740	Zm00001d025130	-2.30208	0.424782	4.68e-07	CG	Leaf
2:204947060-204947700	Zm00001d006340	-0.000313806	5.84e-05	5.32e-07	CG	Leaf
2:207759220-207760040	Zm00001d000946	-0.131843	0.0248588	6.52e-07	CG	Leaf
2:207759220-207760040	Zm00001d001223	-0.558884	0.0958245	6.35e-08	CG	Leaf
2:209875640-209875720	Zm00001d006502	-1.66251	0.29249	2.01e-07	CG	Leaf
2:210853440-210853800	Zm00001d006551	1.34916	0.196304	5.88e-10	CG	Leaf
2:213345800-213346900	Zm00001d006647	-2.85734	0.467597	2.42e-08	CG	Leaf
2:235339480-235339860	Zm00001d010819	-2.84242	0.434661	1.52e-08	CG	Leaf
2:235727940-235728180	Zm00001d042713	-1.89335	0.361408	9.55e-07	CG	Leaf
2:236375500-236375680	Zm00001d031941	-0.0105977	0.00184831	3e-07	CG	Leaf
2:237167300-237167520	Zm00001d007665	-1.84413	0.348633	8.25e-07	CG	Leaf
2:237563620-237563900	Zm00001d028601	-0.998454	0.182499	8.54e-07	CG	Leaf
2:237563620-237563900	Zm00001d034935	2.37053	0.39691	1.24e-07	CG	Leaf
3:128220-129120	Zm00001d000093	0.183963	0.0268895	7.32e-10	CG	Leaf
3:3905160-3905460	Zm00001d037815	1.88981	0.312052	3.46e-08	CG	Leaf
3:7525940-7526660	Zm00001d033456	-1.09912	0.21147	1.03e-06	CG	Leaf
3:17808800-17808860	Zm00001d028168	0.000786142	0.000139471	2.45e-07	CG	Leaf
3:17810320-17810760	Zm00001d012853	1.22081	0.225628	5.46e-07	CG	Leaf
3:28624100-28624560	Zm00001d015090	1.47051	0.25886	1.49e-07	CG	Leaf
3:53834280-53835340	Zm00001d054093	0.0191739	0.00358792	7.83e-07	CG	Leaf
3:57430360-57430800	Zm00001d049270	-1.54526	0.278643	3.32e-07	CG	Leaf
3:58306520-58306660	Zm00001d043528	1.12944	0.195092	2.52e-07	CG	Leaf
3:76333200-76333380	Zm00001d019775	-1.31998	0.251329	8.26e-07	CG	Leaf
3:78211060-78212640	Zm00001d040958	-0.684736	0.127098	4.68e-07	CG	Leaf
3:78903960-78904920	Zm00001d040958	-0.643455	0.11313	1.21e-07	CG	Leaf
3:78903960-78904920	Zm00001d040960	-1.13911	0.174669	2.64e-09	CG	Leaf
3:78903960-78904920	Zm00001d040979	-0.36954	0.0665737	2.22e-07	CG	Leaf
3:78903960-78904920	Zm00001d041136	-0.000329385	5.92e-05	2.1e-07	CG	Leaf
3:82340000-82341060	Zm00001d040952	-0.561315	0.0696956	2.46e-12	CG	Leaf
3:83071660-83072000	Zm00001d021241	-0.654261	0.116012	3.99e-07	CG	Leaf
3:85252000-85252900	Zm00001d040958	-0.781287	0.139575	1.84e-07	CG	Leaf
3:85252000-85252900	Zm00001d040960	-1.30607	0.220816	4.47e-08	CG	Leaf
3:85252000-85252900	Zm00001d041136	-0.000387279	7.42e-05	9.62e-07	CG	Leaf
3:85266340-85267120	Zm00001d040960	-1.08598	0.191192	1.28e-07	CG	Leaf
3:85266340-85267120	Zm00001d041136	-0.000338095	6.43e-05	8.14e-07	CG	Leaf
3:85284440-85285000	Zm00001d040958	-0.749884	0.140693	5.82e-07	CG	Leaf
3:88434500-88434620	Zm00001d040960	-0.910416	0.164323	3.03e-07	CG	Leaf
3:91868440-91869420	Zm00001d040960	-0.733967	0.136626	4.93e-07	CG	Leaf
3:100145580-100146600	Zm00001d040958	-0.550666	0.10408	6.99e-07	CG	Leaf
3:100145580-100146600	Zm00001d040960	-0.887338	0.169004	8.31e-07	CG	Leaf
3:100145580-100146600	Zm00001d040979	-0.33894	0.0617276	2.94e-07	CG	Leaf
3:100338320-100338480	Zm00001d000561	-0.00096305	0.000183496	1.07e-06	CG	Leaf
3:100338320-100338480	Zm00001d012629	-1.55261	0.271905	1.54e-07	CG	Leaf
3:100892940-100893200	Zm00001d041161	0.000284297	3.33e-05	2.75e-13	CG	Leaf
3:112692840-112693040	Zm00001d003104	2.20512	0.408389	8.42e-07	CG	Leaf
3:132997140-132997220	Zm00001d041672	0.954029	0.169589	1.72e-07	CG	Leaf
3:151433240-151434040	Zm00001d023201	-1.58228	0.246697	1e-08	CG	Leaf
3:151433240-151434040	Zm00001d053287	-1.20069	0.178305	2.52e-09	CG	Leaf
3:154397960-154398720	Zm00001d042160	-0.674749	0.113263	5.03e-08	CG	Leaf
3:164353060-164353420	Zm00001d042528	1.66745	0.316578	8.34e-07	CG	Leaf
3:177206380-177209140	Zm00001d042692	-1.9942	0.188523	1.81e-17	CG	Leaf
3:177206380-177209140	Zm00001d044575	1.53411	0.292832	1.05e-06	CG	Leaf
3:177206380-177209140	Zm00001d020367	1.77133	0.296167	4.42e-08	CG	Leaf
3:177206380-177209140	Zm00001d022343	1.4889	0.284825	1.11e-06	CG	Leaf
3:185355500-185355720	Zm00001d043855	-0.000532163	9.08e-05	1.85e-07	CG	Leaf
3:190637520-190637820	Zm00001d005064	-0.000596892	0.000108825	6.38e-07	CG	Leaf
3:191174040-191174360	Zm00001d043192	-1.25885	0.195699	7.59e-09	CG	Leaf
3:191174040-191174360	Zm00001d006031	0.868539	0.155601	2.92e-07	CG	Leaf
3:197789220-197789640	Zm00001d043367	0.000326974	5.88e-05	2.38e-07	CG	Leaf
3:211283740-211283860	Zm00001d043834	2.65554	0.451791	1.08e-07	CG	Leaf
3:221397640-221398380	Zm00001d044186	-1.19816	0.146033	1.9e-12	CG	Leaf
3:221973760-221974120	Zm00001d044213	1.03095	0.178695	8.76e-08	CG	Leaf
3:223049040-223049120	Zm00001d044250	1.23347	0.21983	2.41e-07	CG	Leaf
3:223049420-223050140	Zm00001d044250	1.11515	0.17417	4.61e-09	CG	Leaf
3:226769540-226769640	Zm00001d044389	-1.24355	0.202738	2.25e-08	CG	Leaf
3:229649780-229650340	Zm00001d044494	-1.44705	0.166756	1.03e-12	CG	Leaf
3:233336120-233336400	Zm00001d009089	0.0016032	0.000302543	1.05e-06	CG	Leaf
4:4136240-4136700	Zm00001d038147	0.944609	0.164098	1.26e-07	CG	Leaf
4:5283940-5284740	Zm00001d048774	-0.596363	0.108066	2.85e-07	CG	Leaf
4:5686840-5686920	Zm00001d042599	-2.04975	0.35424	2.92e-07	CG	Leaf
4:6803320-6803600	Zm00001d022433	0.155384	0.0287946	7.85e-07	CG	Leaf
4:8231700-8231800	Zm00001d031632	-4.41611	0.727094	8.35e-08	CG	Leaf
4:8430480-8431180	Zm00001d048428	2.55626	0.449775	3.95e-07	CG	Leaf
4:9751740-9751960	Zm00001d029595	-1.0391	0.197738	8.52e-07	CG	Leaf
4:9751740-9751960	Zm00001d052123	3.43686	0.621152	2.58e-07	CG	Leaf
4:22022920-22023260	Zm00001d049053	-0.507044	0.0621695	1.94e-12	CG	Leaf
4:28236440-28236940	Zm00001d049377	-0.102676	0.0144208	6.24e-10	CG	Leaf
4:28690480-28690860	Zm00001d049390	-0.000431733	8.1e-05	6.17e-07	CG	Leaf
4:28690480-28690860	Zm00001d049487	2.45206	0.468522	9.33e-07	CG	Leaf
4:38707020-38707160	Zm00001d048566	2.55674	0.424743	5.38e-08	CG	Leaf
4:38707020-38707160	Zm00001d014961	3.50135	0.656999	9.29e-07	CG	Leaf
4:39122440-39122920	Zm00001d049664	-0.657072	0.11772	1.98e-07	CG	Leaf
4:41374720-41375020	Zm00001d049719	-0.766335	0.0771695	6.3e-16	CG	Leaf
4:42106960-42107100	Zm00001d049736	2.04344	0.383342	6.94e-07	CG	Leaf
4:46596140-46596880	Zm00001d049823	0.000268403	3.58e-05	7e-11	CG	Leaf
4:47976680-47977120	Zm00001d049851	0.861142	0.157875	3.75e-07	CG	Leaf
4:47976680-47977120	Zm00001d049854	0.0988161	0.0180554	3.46e-07	CG	Leaf
4:58847660-58848400	Zm00001d050008	0.495153	0.0867832	1.14e-07	CG	Leaf
4:62240980-62241580	Zm00001d050032	0.46285	0.0886804	1.09e-06	CG	Leaf
4:90932980-90933520	Zm00001d050484	2.36206	0.39698	3.98e-08	CG	Leaf
4:92934520-92934920	Zm00001d050490	-2.29347	0.385317	4.22e-08	CG	Leaf
4:98955160-98955720	Zm00001d050544	-0.650299	0.120019	4.1e-07	CG	Leaf
4:98955160-98955720	Zm00001d050550	0.670092	0.124462	4.76e-07	CG	Leaf
4:99944900-99945100	Zm00001d050550	1.11244	0.187804	7.55e-08	CG	Leaf
4:103426320-103427000	Zm00001d050604	-3.00757	0.559842	5.52e-07	CG	Leaf
4:111328960-111329240	Zm00001d048515	0.911513	0.159003	2.31e-07	CG	Leaf
4:116461300-116461940	Zm00001d050697	0.84713	0.133914	7.33e-09	CG	Leaf
4:122100520-122100760	Zm00001d036455	0.000319584	4.44e-05	2.55e-10	CG	Leaf
4:122100520-122100760	Zm00001d050775	0.798621	0.104772	3.66e-11	CG	Leaf
4:125741260-125742760	Zm00001d050837	-1.02382	0.188125	4.33e-07	CG	Leaf
4:139759440-139759780	Zm00001d051060	0.334152	0.0581996	2.01e-07	CG	Leaf
4:140704820-140705060	Zm00001d021774	-3.49978	0.648751	4.54e-07	CG	Leaf
4:143847420-143847660	Zm00001d043422	-7.55078	1.38091	3.42e-07	CG	Leaf
4:143847420-143847660	Zm00001d012530	-3.01974	0.567547	6.44e-07	CG	Leaf
4:151295060-151295140	Zm00001d051305	-1.05672	0.179967	1.07e-07	CG	Leaf
4:151295060-151295140	Zm00001d051310	0.322058	0.0594842	6.93e-07	CG	Leaf
4:152961720-152962780	Zm00001d051272	0.940316	0.152289	1.51e-08	CG	Leaf
4:152961720-152962780	Zm00001d051287	-0.000246699	4.18e-05	5.25e-08	CG	Leaf
4:152961720-152962780	Zm00001d051305	0.947983	0.146484	3.85e-09	CG	Leaf
4:152961720-152962780	Zm00001d051309	0.559038	0.096034	7.39e-08	CG	Leaf
4:152961720-152962780	Zm00001d051310	-0.350943	0.0412714	2.12e-13	CG	Leaf
4:164475880-164476400	Zm00001d051609	-0.000365369	6.6e-05	5.38e-07	CG	Leaf
4:164475880-164476400	Zm00001d051610	-1.18013	0.207806	3.06e-07	CG	Leaf
4:165048680-165049040	Zm00001d050438	0.077613	0.0144005	4.57e-07	CG	Leaf
4:166182400-166183080	Zm00001d051670	0.0717716	0.00947679	2.04e-11	CG	Leaf
4:167320000-167321200	Zm00001d051709	-0.000336131	5.87e-05	1.17e-07	CG	Leaf
4:167619920-167620780	Zm00001d051709	-0.000298309	5.39e-05	3.15e-07	CG	Leaf
4:168462320-168462680	Zm00001d016930	-1.22945	0.215576	2.43e-07	CG	Leaf
4:171770800-171771000	Zm00001d051847	-1.46121	0.278088	8.29e-07	CG	Leaf
4:172100460-172100880	Zm00001d051847	1.148	0.175844	4.43e-09	CG	Leaf
4:180766080-180766140	Zm00001d003160	2.49631	0.441837	3.11e-07	CG	Leaf
4:182922780-182923240	Zm00001d052195	-1.58357	0.249908	8.56e-09	CG	Leaf
4:189739580-189739740	Zm00001d031526	1.91647	0.364819	8.58e-07	CG	Leaf
4:193333940-193334260	Zm00001d052565	-2.68941	0.381584	6.38e-10	CG	Leaf
4:197091300-197092420	Zm00001d052680	-1.05454	0.140178	8.39e-11	CG	Leaf
4:197093520-197094000	Zm00001d052680	-0.90999	0.126155	4.18e-10	CG	Leaf
4:199965620-199966960	Zm00001d052565	-2.01968	0.386443	9.76e-07	CG	Leaf
4:199965620-199966960	Zm00001d052696	-0.961576	0.180786	6.59e-07	CG	Leaf
4:203205320-203205620	Zm00001d005852	-1.66881	0.305959	5.9e-07	CG	Leaf
4:207920740-207920940	Zm00001d035243	0.956897	0.175541	7.29e-07	CG	Leaf
4:207920740-207920940	Zm00001d052996	-1.50634	0.274877	6.5e-07	CG	Leaf
4:230830600-230831300	Zm00001d027011	1.5579	0.258263	3.02e-08	CG	Leaf
4:230986980-230987540	Zm00001d047774	-1.45264	0.267034	4.55e-07	CG	Leaf
4:236116860-236116940	Zm00001d025107	3.84008	0.709727	8.8e-07	CG	Leaf
4:236116860-236116940	Zm00001d003434	-1.9549	0.343202	2.86e-07	CG	Leaf
4:236116860-236116940	Zm00001d029848	2.33332	0.427915	7.47e-07	CG	Leaf
4:236116860-236116940	Zm00001d003549	-4.04002	0.67034	7.63e-08	CG	Leaf
4:236116860-236116940	Zm00001d021626	2.34452	0.30537	8.43e-11	CG	Leaf
4:237641540-237641900	Zm00001d053634	-0.196249	0.032839	3.38e-08	CG	Leaf
4:237752340-237752660	Zm00001d053630	-0.00271945	0.000466905	7.29e-08	CG	Leaf
4:237752340-237752660	Zm00001d053633	0.981808	0.131589	3.51e-11	CG	Leaf
4:237752340-237752660	Zm00001d053634	-0.23039	0.0319848	1.22e-10	CG	Leaf
4:237981280-237982120	Zm00001d053633	0.951066	0.117267	1.12e-12	CG	Leaf
5:89340-89540	Zm00001d052138	1.71738	0.29982	2.83e-07	CG	Leaf
5:2678600-2679060	Zm00001d034372	1.51263	0.276113	8.62e-07	CG	Leaf
5:46272000-46272580	Zm00001d030103	1.526	0.278558	5.65e-07	CG	Leaf
5:51870060-51870480	Zm00001d014517	1.09621	0.200736	8.55e-07	CG	Leaf
5:54818620-54819340	Zm00001d014600	-1.20508	0.202334	3.79e-08	CG	Leaf
5:63949920-63950040	Zm00001d013574	-0.960969	0.151343	2.54e-08	CG	Leaf
5:64100300-64100420	Zm00001d015028	5.87288	1.02902	2.74e-07	CG	Leaf
5:69319540-69319940	Zm00001d020613	-2.77052	0.531837	9.9e-07	CG	Leaf
5:76327260-76327480	Zm00001d015116	0.000323971	3.84e-05	2.88e-13	CG	Leaf
5:79562220-79562780	Zm00001d015212	-0.434688	0.0533121	4.74e-12	CG	Leaf
5:92750920-92751240	Zm00001d015482	0.349928	0.0628921	2.87e-07	CG	Leaf
5:92750920-92751240	Zm00001d015497	-0.000229151	4.24e-05	5.51e-07	CG	Leaf
5:92847960-92848620	Zm00001d015482	-0.402016	0.0635745	9.36e-09	CG	Leaf
5:99765280-99766500	Zm00001d015587	-0.581248	0.104446	2.13e-07	CG	Leaf
5:102779320-102779420	Zm00001d037035	-3.94517	0.735144	9.08e-07	CG	Leaf
5:103721720-103721820	Zm00001d015657	-0.605723	0.0971081	1.78e-08	CG	Leaf
5:103969320-103969860	Zm00001d015657	-0.352694	0.0638603	2.56e-07	CG	Leaf
5:113928000-113928060	Zm00001d043223	1.79353	0.330892	9.65e-07	CG	Leaf
5:114756780-114757220	Zm00001d025953	1.44851	0.274505	7.54e-07	CG	Leaf
5:118465720-118466220	Zm00001d015777	1.41719	0.18517	1.14e-11	CG	Leaf
5:118489520-118489600	Zm00001d031981	1.37526	0.239761	2.06e-07	CG	Leaf
5:127485120-127485920	Zm00001d015877	-0.587172	0.103394	1.33e-07	CG	Leaf
5:128902920-128903560	Zm00001d015877	0.449422	0.0822235	3.23e-07	CG	Leaf
5:133543180-133544100	Zm00001d016655	2.21645	0.417956	6.84e-07	CG	Leaf
5:152208380-152208720	Zm00001d027916	-1.18697	0.221777	7.11e-07	CG	Leaf
5:179231700-179232000	Zm00001d016877	1.06606	0.199916	1.13e-06	CG	Leaf
5:190989980-190990100	Zm00001d041776	-0.49227	0.0882815	2.61e-07	CG	Leaf
5:191982520-191982580	Zm00001d017291	0.319448	0.0513265	2.54e-08	CG	Leaf
5:195109200-195109300	Zm00001d014180	-1.29572	0.244551	1.08e-06	CG	Leaf
5:197941140-197941320	Zm00001d017513	0.622255	0.105659	1.64e-07	CG	Leaf
5:210389980-210390340	Zm00001d017937	0.571981	0.0735594	1.6e-11	CG	Leaf
5:211948660-211949280	Zm00001d018009	-1.47615	0.24022	3.99e-08	CG	Leaf
5:212798560-212799840	Zm00001d018046	-2.44078	0.345554	8.44e-10	CG	Leaf
5:220904120-220904340	Zm00001d018441	0.000359251	6.75e-05	8.04e-07	CG	Leaf
6:1850560-1850760	Zm00001d032371	1.13698	0.193092	5.03e-08	CG	Leaf
6:1850560-1850760	Zm00001d035015	1.16269	0.204116	1.19e-07	CG	Leaf
6:1850560-1850760	Zm00001d035016	1.04908	0.193784	4.12e-07	CG	Leaf
6:8569320-8569580	Zm00001d035186	1.35089	0.245026	2.71e-07	CG	Leaf
6:23614660-23614820	Zm00001d033194	2.4101	0.41281	2.18e-07	CG	Leaf
6:35745600-35745900	Zm00001d035595	0.0907382	0.0154765	1.42e-07	CG	Leaf
6:38327540-38327940	Zm00001d035649	-0.96298	0.174164	4.35e-07	CG	Leaf
6:51516200-51516500	Zm00001d035807	-0.942504	0.160042	1.33e-07	CG	Leaf
6:51516200-51516500	Zm00001d036813	-0.904115	0.159743	3.31e-07	CG	Leaf
6:54823660-54824060	Zm00001d035841	0.231663	0.035043	1.95e-09	CG	Leaf
6:58872620-58873420	Zm00001d035915	-1.02562	0.192995	9.65e-07	CG	Leaf
6:58873700-58873940	Zm00001d035915	-0.971915	0.159882	3.77e-08	CG	Leaf
6:65163240-65163580	Zm00001d035920	-0.0247824	0.00424063	2.13e-07	CG	Leaf
6:67355520-67355640	Zm00001d036025	0.463331	0.0840389	4.18e-07	CG	Leaf
6:70044720-70045100	Zm00001d016008	1.88139	0.329915	2.89e-07	CG	Leaf
6:75426880-75427080	Zm00001d023563	-0.99228	0.183943	9.98e-07	CG	Leaf
6:78015180-78015900	Zm00001d036230	0.4495	0.0656532	6.2e-10	CG	Leaf
6:90988000-90988480	Zm00001d021336	-1.66035	0.303436	4.32e-07	CG	Leaf
6:95863480-95863740	Zm00001d036632	-0.530222	0.0992173	7.66e-07	CG	Leaf
6:96573360-96574160	Zm00001d036656	-0.000352248	6.23e-05	1.87e-07	CG	Leaf
6:102823200-102823460	Zm00001d036825	-0.931471	0.139479	2.02e-09	CG	Leaf
6:109839940-109840180	Zm00001d037860	2.04567	0.383844	1.05e-06	CG	Leaf
6:125220540-125221080	Zm00001d037427	-1.10509	0.162286	1.64e-09	CG	Leaf
6:125220540-125221080	Zm00001d005432	-0.466324	0.0880183	1.01e-06	CG	Leaf
6:133055580-133056440	Zm00001d037652	-0.892427	0.143713	2.59e-08	CG	Leaf
6:134412660-134412820	Zm00001d037700	-0.589824	0.107713	3.83e-07	CG	Leaf
6:136796820-136798140	Zm00001d037768	-0.315931	0.0495582	8.48e-09	CG	Leaf
6:139900600-139900980	Zm00001d037857	-0.000279392	5.19e-05	5.27e-07	CG	Leaf
6:141924600-141924700	Zm00001d051945	-1.63826	0.307305	1.04e-06	CG	Leaf
6:144037900-144038000	Zm00001d026568	1.56024	0.271794	3.32e-07	CG	Leaf
6:157514720-157515060	Zm00001d038460	-1.57708	0.290361	5.34e-07	CG	Leaf
6:173259180-173259860	Zm00001d039218	0.918296	0.174145	9.49e-07	CG	Leaf
7:436160-436580	Zm00001d027966	-2.15758	0.388041	3.54e-07	CG	Leaf
7:5871660-5871740	Zm00001d045527	1.48962	0.282158	8.18e-07	CG	Leaf
7:5871660-5871740	Zm00001d018812	1.98564	0.329712	3.23e-08	CG	Leaf
7:7749220-7750120	Zm00001d031633	-0.881329	0.14842	6.29e-08	CG	Leaf
7:8714720-8715220	Zm00001d038850	0.950513	0.173017	8.45e-07	CG	Leaf
7:8714720-8715220	Zm00001d001855	2.36222	0.430132	8.51e-07	CG	Leaf
7:23599680-23599880	Zm00001d019240	-1.23575	0.16928	1.98e-10	CG	Leaf
7:23599680-23599880	Zm00001d019241	-0.00757953	0.00136496	3.65e-07	CG	Leaf
7:29451180-29451560	Zm00001d019354	0.988183	0.109115	9.34e-14	CG	Leaf
7:29451180-29451560	Zm00001d019356	0.630405	0.0789883	1.11e-11	CG	Leaf
7:29455040-29455140	Zm00001d019354	1.34998	0.199587	1.31e-09	CG	Leaf
7:29455040-29455140	Zm00001d019356	1.05268	0.128214	1.5e-12	CG	Leaf
7:29483840-29484180	Zm00001d019354	0.751481	0.123454	4.51e-08	CG	Leaf
7:32456500-32457220	Zm00001d019406	0.000392946	6.44e-05	2.63e-08	CG	Leaf
7:33002580-33002940	Zm00001d031749	-0.911908	0.171386	7.5e-07	CG	Leaf
7:53793900-53794240	Zm00001d019721	0.000253713	3.83e-05	2.03e-09	CG	Leaf
7:53793900-53794240	Zm00001d019724	-0.000265067	4.38e-05	2.9e-08	CG	Leaf
7:53794740-53795380	Zm00001d019721	0.000348259	5.41e-05	5e-09	CG	Leaf
7:54361900-54362640	Zm00001d019727	-1.71561	0.282241	2.12e-08	CG	Leaf
7:56617560-56617700	Zm00001d024894	-0.00095414	0.000173533	7.42e-07	CG	Leaf
7:56705660-56705740	Zm00001d050340	0.000678273	0.00011738	1.92e-07	CG	Leaf
7:59516140-59516660	Zm00001d019776	-0.000281513	4.77e-05	4.72e-08	CG	Leaf
7:64110100-64110660	Zm00001d019816	-0.794171	0.119684	1.58e-09	CG	Leaf
7:89293640-89293960	Zm00001d021363	-2.10783	0.374479	3.87e-07	CG	Leaf
7:115061300-115061420	Zm00001d020448	-0.980804	0.160433	3.75e-08	CG	Leaf
7:142824300-142824480	Zm00001d021335	-1.87387	0.341227	7.34e-07	CG	Leaf
7:151354860-151355080	Zm00001d022041	-0.576823	0.101201	1.27e-07	CG	Leaf
7:152571300-152571540	Zm00001d041597	-2.67333	0.507235	9.25e-07	CG	Leaf
7:164349800-164350060	Zm00001d051053	0.309924	0.0542627	3.26e-07	CG	Leaf
7:166081540-166081700	Zm00001d021060	-2.30743	0.427053	7.25e-07	CG	Leaf
7:168609780-168609880	Zm00001d022045	0.756182	0.143861	9.32e-07	CG	Leaf
7:171458640-171458800	Zm00001d045304	-1.39215	0.255602	7.65e-07	CG	Leaf
8:335780-336040	Zm00001d037611	-1.01566	0.186568	7.73e-07	CG	Leaf
8:23595400-23595520	Zm00001d008905	-2.03542	0.367142	7.28e-07	CG	Leaf
8:32300020-32301300	Zm00001d018833	1.43062	0.268796	8.38e-07	CG	Leaf
8:36818020-36818160	Zm00001d009108	-1.25161	0.200794	1.18e-08	CG	Leaf
8:48957320-48957760	Zm00001d013940	-1.24627	0.237302	8.9e-07	CG	Leaf
8:55642300-55642500	Zm00001d024600	-0.635235	0.115962	8.31e-07	CG	Leaf
8:64895000-64895080	Zm00001d016736	2.26386	0.415793	9.79e-07	CG	Leaf
8:66880060-66880700	Zm00001d009134	0.00070205	0.00010634	4.46e-09	CG	Leaf
8:70128500-70129380	Zm00001d009560	-1.0902	0.190677	1.33e-07	CG	Leaf
8:75406680-75407100	Zm00001d009676	-0.36408	0.0484346	1.13e-10	CG	Leaf
8:78414480-78415300	Zm00001d009727	-0.89678	0.140317	6.1e-09	CG	Leaf
8:80556960-80557420	Zm00001d009774	-0.227869	0.0404617	2.56e-07	CG	Leaf
8:99611740-99612800	Zm00001d010109	-0.991213	0.166708	4.05e-08	CG	Leaf
8:101734480-101735260	Zm00001d025435	0.509887	0.0957943	6.38e-07	CG	Leaf
8:101734480-101735260	Zm00001d010109	-0.643512	0.120976	6.48e-07	CG	Leaf
8:104473940-104474500	Zm00001d010216	1.00261	0.128378	5.26e-12	CG	Leaf
8:117531400-117531860	Zm00001d010489	-0.000331544	4.32e-05	1.42e-11	CG	Leaf
8:131139540-131139800	Zm00001d010866	3.59093	0.639397	3.06e-07	CG	Leaf
8:131139540-131139800	Zm00001d010867	2.15599	0.363498	8.33e-08	CG	Leaf
8:138216340-138216420	Zm00001d044068	1.41515	0.244666	1.81e-07	CG	Leaf
8:138502040-138502360	Zm00001d032405	2.88652	0.534772	6.72e-07	CG	Leaf
8:148838400-148838940	Zm00001d006722	0.929102	0.161967	1.41e-07	CG	Leaf
8:155555180-155556420	Zm00001d011601	-1.21816	0.145762	8.61e-13	CG	Leaf
8:162948940-162949140	Zm00001d011873	2.0948	0.325843	4.56e-09	CG	Leaf
8:163199780-163200340	Zm00001d011869	-0.00045738	5.1e-05	2.93e-14	CG	Leaf
8:163199780-163200340	Zm00001d011873	1.74636	0.29132	3.75e-08	CG	Leaf
8:163319740-163320460	Zm00001d011869	-0.000499967	6.21e-05	3.74e-12	CG	Leaf
8:163319740-163320460	Zm00001d011873	2.02195	0.377626	6.77e-07	CG	Leaf
8:165482680-165482940	Zm00001d046533	1.49755	0.276069	5.26e-07	CG	Leaf
8:166065580-166065940	Zm00001d012098	2.39204	0.441227	4.82e-07	CG	Leaf
8:172149780-172150020	Zm00001d017810	-1.53265	0.282273	7.69e-07	CG	Leaf
8:180227840-180228120	Zm00001d012761	-0.000317414	5.75e-05	5e-07	CG	Leaf
9:889620-889720	Zm00001d032496	-0.514482	0.0929978	4.68e-07	CG	Leaf
9:6905820-6906320	Zm00001d044907	0.0143608	0.00205106	4.81e-10	CG	Leaf
9:23232400-23232680	Zm00001d045466	-1.09801	0.170129	1.35e-08	CG	Leaf
9:25062120-25062740	Zm00001d045512	0.279162	0.0389287	1.48e-10	CG	Leaf
9:25063140-25063840	Zm00001d045512	0.265365	0.0413116	5.26e-09	CG	Leaf
9:35862600-35863000	Zm00001d045729	1.04908	0.184844	2.55e-07	CG	Leaf
9:36011880-36012380	Zm00001d045735	0.640603	0.107403	5.45e-08	CG	Leaf
9:39694360-39694640	Zm00001d045913	-0.00276685	0.00051838	8.78e-07	CG	Leaf
9:40811820-40811940	Zm00001d013796	-1.77864	0.336246	1.07e-06	CG	Leaf
9:47548120-47548980	Zm00001d045927	0.739978	0.122532	2.85e-08	CG	Leaf
9:47613860-47614020	Zm00001d045927	-1.059	0.190732	6.03e-07	CG	Leaf
9:50989800-50990120	Zm00001d045972	0.000259248	4.81e-05	7e-07	CG	Leaf
9:60746540-60746640	Zm00001d020968	3.45527	0.630587	6.32e-07	CG	Leaf
9:72552860-72553220	Zm00001d046207	1.51105	0.195543	7.92e-12	CG	Leaf
9:76892040-76892180	Zm00001d045935	-0.858342	0.158271	8.13e-07	CG	Leaf
9:77497680-77498000	Zm00001d001915	1.86421	0.346732	1.04e-06	CG	Leaf
9:78127840-78128220	Zm00001d023896	-2.1118	0.356743	5.49e-08	CG	Leaf
9:78547940-78548060	Zm00001d025932	-0.130527	0.0241907	5.48e-07	CG	Leaf
9:81787880-81788100	Zm00001d003164	-2.22323	0.400148	2.67e-07	CG	Leaf
9:89572160-89573000	Zm00001d046434	0.407601	0.0646588	1.02e-08	CG	Leaf
9:94816200-94816300	Zm00001d021900	1.98704	0.366096	7.32e-07	CG	Leaf
9:98194860-98195100	Zm00001d017195	2.32964	0.4022	2.39e-07	CG	Leaf
9:100816440-100816760	Zm00001d020538	1.0895	0.205065	8.71e-07	CG	Leaf
9:122401760-122402200	Zm00001d024059	-1.71416	0.287444	3.51e-08	CG	Leaf
9:122401760-122402200	Zm00001d026280	-2.10296	0.392169	5.06e-07	CG	Leaf
9:122401760-122402200	Zm00001d030598	-2.2178	0.383376	7.86e-08	CG	Leaf
9:122401760-122402200	Zm00001d009950	-2.00477	0.370718	4.16e-07	CG	Leaf
9:126994380-126994580	Zm00001d005381	-0.452496	0.0837275	9.31e-07	CG	Leaf
9:126994380-126994580	Zm00001d021779	-0.556178	0.101192	6.51e-07	CG	Leaf
9:127191140-127191300	Zm00001d047272	-0.264287	0.0462918	1.91e-07	CG	Leaf
9:136576760-136577040	Zm00001d047592	-1.86058	0.27853	4.76e-09	CG	Leaf
9:137834560-137835040	Zm00001d047639	0.118481	0.0212873	2.78e-07	CG	Leaf
9:139154340-139154620	Zm00001d047681	0.487483	0.0875704	2.9e-07	CG	Leaf
9:142110420-142111360	Zm00001d047800	0.0945891	0.0172777	3.32e-07	CG	Leaf
9:148187840-148187920	Zm00001d029289	0.00115801	0.000200732	8.77e-08	CG	Leaf
9:148688880-148689040	Zm00001d048040	1.15364	0.209785	4.66e-07	CG	Leaf
9:153141660-153141980	Zm00001d034045	0.364927	0.0692853	8.91e-07	CG	Leaf
9:158182220-158182320	Zm00001d041831	-2.33784	0.445304	9.26e-07	CG	Leaf
10:2862180-2862520	Zm00001d023329	-1.27245	0.209184	7.31e-08	CG	Leaf
10:3239400-3239680	Zm00001d023329	-1.15696	0.169609	4.69e-09	CG	Leaf
10:3502780-3503220	Zm00001d023329	-0.841153	0.145133	1.86e-07	CG	Leaf
10:3594920-3595780	Zm00001d023318	-0.561969	0.102427	3.45e-07	CG	Leaf
10:3998820-3999160	Zm00001d023353	0.574452	0.109628	1.09e-06	CG	Leaf
10:8726000-8726440	Zm00001d023524	2.55193	0.33945	3.4e-11	CG	Leaf
10:8726920-8728160	Zm00001d023524	1.78466	0.181987	2.18e-16	CG	Leaf
10:8726920-8728160	Zm00001d023525	0.674598	0.118726	1.27e-07	CG	Leaf
10:8871040-8871360	Zm00001d023531	1.15674	0.131817	1.01e-13	CG	Leaf
10:19526180-19526360	Zm00001d047694	2.61406	0.496336	7.87e-07	CG	Leaf
10:21444260-21445020	Zm00001d023796	0.620054	0.0980361	6.99e-09	CG	Leaf
10:23333220-23333280	Zm00001d044670	-2.10463	0.373458	4.21e-07	CG	Leaf
10:27463720-27464080	Zm00001d023906	-0.692417	0.110227	1.13e-08	CG	Leaf
10:30774900-30775400	Zm00001d023941	-1.22384	0.214921	1.61e-07	CG	Leaf
10:33810600-33811280	Zm00001d025633	2.56762	0.457454	3.19e-07	CG	Leaf
10:36872800-36873380	Zm00001d024012	-2.46516	0.441059	2.36e-07	CG	Leaf
10:42772220-42772500	Zm00001d042826	-1.85839	0.337473	4.3e-07	CG	Leaf
10:48194020-48194200	Zm00001d028661	2.57252	0.485668	9.49e-07	CG	Leaf
10:51318300-51318840	Zm00001d024160	-0.615092	0.097695	1.48e-08	CG	Leaf
10:58193720-58193920	Zm00001d013501	-0.496084	0.0820651	6.02e-08	CG	Leaf
10:64878780-64879300	Zm00001d014185	-0.761683	0.133534	1.24e-07	CG	Leaf
10:65900960-65901620	Zm00001d024347	0.0777234	0.0134284	1.99e-07	CG	Leaf
10:65900960-65901620	Zm00001d024348	-0.740126	0.107839	2.5e-09	CG	Leaf
10:65900960-65901620	Zm00001d014185	-0.697987	0.1305	1.12e-06	CG	Leaf
10:72082740-72083100	Zm00001d024467	-1.39107	0.225717	3.16e-08	CG	Leaf
10:74790500-74790740	Zm00001d002313	-0.422218	0.0754878	1.98e-07	CG	Leaf
10:74933860-74934280	Zm00001d024510	0.812385	0.154219	1.03e-06	CG	Leaf
10:82544840-82545760	Zm00001d024661	-2.09271	0.325802	7.08e-09	CG	Leaf
10:83533520-83535740	Zm00001d024681	0.0867491	0.0136398	6.1e-09	CG	Leaf
10:84015200-84016040	Zm00001d024699	-0.223661	0.0320857	3.2e-10	CG	Leaf
10:84016280-84016560	Zm00001d024699	-0.243529	0.0313559	2.02e-11	CG	Leaf
10:87974780-87975160	Zm00001d024796	0.498275	0.0921873	5.17e-07	CG	Leaf
10:89125240-89125820	Zm00001d024823	-1.70522	0.296653	1.25e-07	CG	Leaf
10:96365080-96365880	Zm00001d024947	1.68286	0.265612	1.25e-08	CG	Leaf
10:96631360-96631580	Zm00001d013445	1.06447	0.201042	7.93e-07	CG	Leaf
10:104814720-104814820	Zm00001d022108	1.89208	0.3475	5.97e-07	CG	Leaf
10:119998960-119999340	Zm00001d025633	-1.89751	0.35114	5e-07	CG	Leaf
10:125387160-125387840	Zm00001d025665	1.18068	0.170321	5.37e-10	CG	Leaf
10:135042760-135042940	Zm00001d032430	0.639132	0.114782	4.18e-07	CG	Leaf
10:138891780-138892240	Zm00001d022198	-2.30356	0.438743	1.1e-06	CG	Leaf
10:147487140-147487360	Zm00001d026521	-1.08686	0.176889	2.85e-08	CG	Leaf
10:147739400-147739900	Zm00001d018890	-1.34297	0.24154	3.36e-07	CG	Leaf
1:215320-215920	Zm00001d027242	-1.50036	0.182903	2.38e-12	CHG	Leaf
1:215320-215920	Zm00001d001796	-0.605547	0.0836655	1.99e-10	CHG	Leaf
1:1073240-1073320	Zm00001d027271	-0.193045	0.0343582	3.02e-07	CHG	Leaf
1:15716120-15716760	Zm00001d039620	1.62924	0.294672	6.13e-07	CHG	Leaf
1:17616320-17616980	Zm00001d027918	-1.17716	0.175056	2.18e-09	CHG	Leaf
1:21553460-21554060	Zm00001d026420	0.265091	0.0475203	2e-07	CHG	Leaf
1:27051860-27052140	Zm00001d014786	2.30884	0.433548	7.35e-07	CHG	Leaf
1:31591200-31591480	Zm00001d020947	2.41084	0.443921	8.96e-07	CHG	Leaf
1:31682820-31683020	Zm00001d019404	-1.00632	0.186093	9.8e-07	CHG	Leaf
1:38320520-38320960	Zm00001d028530	-0.729392	0.117542	2.98e-08	CHG	Leaf
1:51108060-51108240	Zm00001d048620	0.854007	0.156523	5.7e-07	CHG	Leaf
1:98393280-98394020	Zm00001d028902	2.36887	0.412751	2.93e-07	CHG	Leaf
1:99323580-99323680	Zm00001d028160	1.11004	0.202655	6.78e-07	CHG	Leaf
1:101177040-101177520	Zm00001d030034	-0.613241	0.104796	9.36e-08	CHG	Leaf
1:114468660-114469400	Zm00001d030222	-1.96057	0.357775	7.42e-07	CHG	Leaf
1:114870420-114870940	Zm00001d015469	1.48066	0.276817	1e-06	CHG	Leaf
1:117616880-117617120	Zm00001d022201	1.62837	0.299657	7.34e-07	CHG	Leaf
1:120741300-120741780	Zm00001d030300	-1.19097	0.142371	6.23e-13	CHG	Leaf
1:136792720-136792820	Zm00001d044647	2.55955	0.45417	5.16e-07	CHG	Leaf
1:140006800-140006860	Zm00001d007599	1.02477	0.182169	2.94e-07	CHG	Leaf
1:146615620-146615960	Zm00001d019656	3.81954	0.689394	4.81e-07	CHG	Leaf
1:147282940-147283480	Zm00001d030593	-0.61665	0.0944327	8.44e-09	CHG	Leaf
1:185480580-185480700	Zm00001d021263	3.07569	0.571021	7.38e-07	CHG	Leaf
1:191531760-191532420	Zm00001d031480	1.01804	0.167452	2.44e-08	CHG	Leaf
1:208752640-208752800	Zm00001d028045	1.91841	0.328242	1.28e-07	CHG	Leaf
1:229013000-229013360	Zm00001d001945	-2.05383	0.377267	4.56e-07	CHG	Leaf
1:263627000-263627200	Zm00001d033472	-2.36986	0.439496	5.9e-07	CHG	Leaf
1:272665780-272666140	Zm00001d043234	-2.67696	0.453667	5.97e-08	CHG	Leaf
1:275818420-275819080	Zm00001d033850	-3.10105	0.464446	6.84e-09	CHG	Leaf
1:278051440-278051820	Zm00001d033897	-2.68074	0.347092	2.03e-11	CHG	Leaf
1:279372180-279372700	Zm00001d033948	-0.000360921	6.26e-05	1.45e-07	CHG	Leaf
1:283792160-283792480	Zm00001d034092	-0.565741	0.0922247	5.96e-08	CHG	Leaf
1:285282040-285282900	Zm00001d034157	-0.965553	0.184199	9.14e-07	CHG	Leaf
1:285629780-285630020	Zm00001d034168	0.804899	0.107056	4.18e-11	CHG	Leaf
1:285640440-285640580	Zm00001d034168	0.819489	0.13405	4.2e-08	CHG	Leaf
1:296045860-296046160	Zm00001d034551	-2.45283	0.438137	3.19e-07	CHG	Leaf
1:305291980-305293040	Zm00001d034904	-0.367182	0.0677434	4.5e-07	CHG	Leaf
2:6454720-6454920	Zm00001d002135	-1.72236	0.226352	2.73e-11	CHG	Leaf
2:7401340-7401500	Zm00001d002181	-0.00041964	5.72e-05	1.71e-10	CHG	Leaf
2:7401520-7401720	Zm00001d002181	-0.000451394	6.63e-05	4.37e-09	CHG	Leaf
2:8255360-8256160	Zm00001d002208	-0.000411808	5.81e-05	2.43e-10	CHG	Leaf
2:8323560-8324240	Zm00001d002231	1.71637	0.273101	1.22e-08	CHG	Leaf
2:27424420-27426720	Zm00001d002937	-0.000396252	6.27e-05	7.4e-09	CHG	Leaf
2:38914880-38915640	Zm00001d048207	-0.140663	0.0259592	6.47e-07	CHG	Leaf
2:39645280-39645500	Zm00001d000006	-2.37795	0.422406	4.31e-07	CHG	Leaf
2:69610520-69610820	Zm00001d014816	-1.96113	0.356044	5.82e-07	CHG	Leaf
2:75837740-75837840	Zm00001d015058	-3.84642	0.682338	3.07e-07	CHG	Leaf
2:79772940-79773480	Zm00001d004053	-0.996659	0.176635	3.31e-07	CHG	Leaf
2:79778540-79778880	Zm00001d002006	3.92283	0.737571	8.01e-07	CHG	Leaf
2:89412920-89413080	Zm00001d004190	0.360165	0.0597	8.5e-08	CHG	Leaf
2:91493380-91494160	Zm00001d004190	-0.145711	0.024668	5.67e-08	CHG	Leaf
2:91926140-91926220	Zm00001d030774	4.2264	0.78342	6.64e-07	CHG	Leaf
2:94676020-94676380	Zm00001d004190	-0.154173	0.0288446	6.78e-07	CHG	Leaf
2:104142760-104142900	Zm00001d004332	-0.000285378	5.21e-05	4.67e-07	CHG	Leaf
2:124684660-124684760	Zm00001d043134	2.99751	0.556347	6.26e-07	CHG	Leaf
2:126489160-126490300	Zm00001d004650	-0.594199	0.0954142	1.1e-08	CHG	Leaf
2:126883320-126883840	Zm00001d004650	0.635354	0.121648	9.22e-07	CHG	Leaf
2:132758460-132759180	Zm00001d012180	0.981502	0.179834	3.45e-07	CHG	Leaf
2:134085520-134085760	Zm00001d048783	1.32754	0.236379	4.9e-07	CHG	Leaf
2:138169120-138169280	Zm00001d010929	-0.0577875	0.0102154	2.83e-07	CHG	Leaf
2:141965900-141966140	Zm00001d024478	0.67667	0.115342	1.51e-07	CHG	Leaf
2:156255300-156255400	Zm00001d029243	0.000643579	0.00010726	1.06e-07	CHG	Leaf
2:174409520-174409740	Zm00001d040759	0.576603	0.0991884	9.66e-08	CHG	Leaf
2:195816300-195816680	Zm00001d006033	-1.65632	0.254591	4.73e-09	CHG	Leaf
2:207471280-207471540	Zm00001d035715	-3.23771	0.572382	3.13e-07	CHG	Leaf
2:207471280-207471540	Zm00001d045787	-2.31882	0.375898	3.94e-08	CHG	Leaf
2:207759220-207760040	Zm00001d000946	-0.14194	0.0267962	6.71e-07	CHG	Leaf
2:207759220-207760040	Zm00001d001223	-0.605046	0.103107	5.4e-08	CHG	Leaf
2:213345800-213346900	Zm00001d006647	-3.1199	0.535028	8.5e-08	CHG	Leaf
2:216329280-216329900	Zm00001d040504	-1.46263	0.263684	2.95e-07	CHG	Leaf
2:221086440-221086540	Zm00001d007064	-0.0896039	0.0111853	2.3e-11	CHG	Leaf
2:237563620-237563900	Zm00001d034935	2.0636	0.369902	5.89e-07	CHG	Leaf
3:128220-129120	Zm00001d000093	0.223678	0.0335717	1.69e-09	CHG	Leaf
3:18019960-18020280	Zm00001d047217	-2.49333	0.453453	3.22e-07	CHG	Leaf
3:22151820-22151980	Zm00001d016873	0.00100575	0.000181947	2.89e-07	CHG	Leaf
3:40535960-40536100	Zm00001d045551	3.90999	0.729566	9.59e-07	CHG	Leaf
3:41461220-41461320	Zm00001d029020	3.36737	0.623798	6.87e-07	CHG	Leaf
3:41461220-41461320	Zm00001d044186	2.82425	0.514193	4.67e-07	CHG	Leaf
3:42989640-42990080	Zm00001d025050	2.11017	0.363953	9.82e-08	CHG	Leaf
3:42989640-42990080	Zm00001d019697	2.71748	0.513192	8.34e-07	CHG	Leaf
3:57430360-57430800	Zm00001d049270	-2.05657	0.345284	5.49e-08	CHG	Leaf
3:64419120-64419240	Zm00001d040372	-3.62361	0.670484	8.75e-07	CHG	Leaf
3:78211060-78212640	Zm00001d040958	-0.823107	0.13922	4.61e-08	CHG	Leaf
3:78211060-78212640	Zm00001d040960	-1.25309	0.22748	2.77e-07	CHG	Leaf
3:78903960-78904920	Zm00001d040958	-0.750544	0.13179	1.24e-07	CHG	Leaf
3:78903960-78904920	Zm00001d040960	-1.31262	0.202371	3.39e-09	CHG	Leaf
3:78903960-78904920	Zm00001d040979	-0.421188	0.0769061	3.24e-07	CHG	Leaf
3:78903960-78904920	Zm00001d041136	-0.00036866	6.7e-05	2.92e-07	CHG	Leaf
3:81845240-81845340	Zm00001d040960	1.48508	0.28277	9.04e-07	CHG	Leaf
3:82340000-82341060	Zm00001d040952	-0.652918	0.0848655	1.03e-11	CHG	Leaf
3:83071660-83072000	Zm00001d040958	-0.913841	0.151316	8.29e-08	CHG	Leaf
3:83071660-83072000	Zm00001d021241	-1.06689	0.171282	3.9e-08	CHG	Leaf
3:83498900-83499340	Zm00001d040979	0.291576	0.053932	4.18e-07	CHG	Leaf
3:85252000-85252900	Zm00001d040958	-0.823696	0.142346	8.11e-08	CHG	Leaf
3:85252000-85252900	Zm00001d040960	-1.39128	0.220922	7.93e-09	CHG	Leaf
3:85252000-85252900	Zm00001d040979	-0.467046	0.0838716	2.13e-07	CHG	Leaf
3:85252000-85252900	Zm00001d041136	-0.000421498	7.5e-05	1.69e-07	CHG	Leaf
3:85266340-85267120	Zm00001d040958	-0.690706	0.129438	5.84e-07	CHG	Leaf
3:85266340-85267120	Zm00001d040960	-1.23262	0.196559	8.96e-09	CHG	Leaf
3:85266340-85267120	Zm00001d040979	-0.398224	0.0754548	7.51e-07	CHG	Leaf
3:85266340-85267120	Zm00001d041136	-0.000358564	6.76e-05	6.78e-07	CHG	Leaf
3:85284440-85285000	Zm00001d040958	-0.722628	0.135377	5.63e-07	CHG	Leaf
3:85284440-85285000	Zm00001d040960	-1.25858	0.211163	3.56e-08	CHG	Leaf
3:85284440-85285000	Zm00001d040979	-0.418579	0.0794296	7.54e-07	CHG	Leaf
3:91868440-91869420	Zm00001d040960	-0.822112	0.154298	6.05e-07	CHG	Leaf
3:100145580-100146600	Zm00001d040958	-0.721599	0.12926	1.93e-07	CHG	Leaf
3:100145580-100146600	Zm00001d040960	-1.24932	0.201569	1.2e-08	CHG	Leaf
3:100145580-100146600	Zm00001d040979	-0.431804	0.0751052	9.22e-08	CHG	Leaf
3:100892940-100893200	Zm00001d041161	0.000308627	3.8e-05	2e-12	CHG	Leaf
3:122460680-122461220	Zm00001d016122	-0.196651	0.0315687	5.07e-08	CHG	Leaf
3:135912320-135913120	Zm00001d041751	-1.0919	0.18089	4e-08	CHG	Leaf
3:140394220-140394300	Zm00001d008633	0.000666309	0.000119944	3.71e-07	CHG	Leaf
3:151433240-151434040	Zm00001d023201	-1.62462	0.228246	3.6e-10	CHG	Leaf
3:151433240-151434040	Zm00001d053287	-1.28336	0.16074	7e-12	CHG	Leaf
3:153395160-153395240	Zm00001d023196	-3.31062	0.61217	8.38e-07	CHG	Leaf
3:154397960-154398720	Zm00001d042160	-0.725585	0.115942	1.26e-08	CHG	Leaf
3:177203980-177204540	Zm00001d042692	-1.864	0.298641	2.79e-08	CHG	Leaf
3:177203980-177204540	Zm00001d022201	1.59975	0.2922	6.25e-07	CHG	Leaf
3:177206380-177209140	Zm00001d042692	-1.96012	0.191645	9.62e-17	CHG	Leaf
3:177206380-177209140	Zm00001d044575	1.57945	0.289389	4.21e-07	CHG	Leaf
3:177206380-177209140	Zm00001d020367	1.70551	0.299633	1.55e-07	CHG	Leaf
3:179883860-179884340	Zm00001d042794	-1.71829	0.29556	9.4e-08	CHG	Leaf
3:180209280-180209920	Zm00001d042795	-1.75973	0.314236	4.49e-07	CHG	Leaf
3:180832220-180832300	Zm00001d007954	0.901675	0.158028	2.57e-07	CHG	Leaf
3:191174040-191174360	Zm00001d043192	-1.36883	0.22871	5.14e-08	CHG	Leaf
3:197789220-197789640	Zm00001d043367	0.000370444	6.98e-05	6.9e-07	CHG	Leaf
3:206406380-206406820	Zm00001d010834	2.55834	0.489143	9.46e-07	CHG	Leaf
3:221397640-221398380	Zm00001d044186	-1.30488	0.179476	1.39e-10	CHG	Leaf
3:221399120-221399860	Zm00001d044186	-1.29411	0.196327	3.22e-09	CHG	Leaf
3:229649780-229650340	Zm00001d044494	-1.5805	0.181223	8.59e-13	CHG	Leaf
4:4136240-4136700	Zm00001d038147	1.13453	0.192719	7.02e-08	CHG	Leaf
4:5283940-5284740	Zm00001d048774	-0.735289	0.132548	2.56e-07	CHG	Leaf
4:5509580-5510080	Zm00001d048784	-1.96914	0.354749	3.41e-07	CHG	Leaf
4:8430480-8431180	Zm00001d048428	2.84949	0.52223	8.4e-07	CHG	Leaf
4:28236440-28236940	Zm00001d025507	-1.17111	0.20978	3.31e-07	CHG	Leaf
4:28236440-28236940	Zm00001d049377	-0.129532	0.0148522	3.75e-13	CHG	Leaf
4:30575960-30576380	Zm00001d049443	-0.730044	0.113752	1.93e-08	CHG	Leaf
4:41374720-41375020	Zm00001d049719	-0.792349	0.088201	4.86e-14	CHG	Leaf
4:46596140-46596880	Zm00001d049823	0.000347068	5.79e-05	6.01e-08	CHG	Leaf
4:46987280-46987380	Zm00001d049834	1.41704	0.254489	2.29e-07	CHG	Leaf
4:47976680-47977120	Zm00001d049851	1.03761	0.184394	1.77e-07	CHG	Leaf
4:47976680-47977120	Zm00001d049854	0.117049	0.0212034	2.82e-07	CHG	Leaf
4:58847660-58848400	Zm00001d050008	0.52604	0.0923981	1.21e-07	CHG	Leaf
4:70692520-70692740	Zm00001d050190	1.83236	0.316227	2.09e-07	CHG	Leaf
4:74511500-74511800	Zm00001d030116	1.97456	0.361383	7.89e-07	CHG	Leaf
4:74511500-74511800	Zm00001d049152	0.173275	0.0299292	2.22e-07	CHG	Leaf
4:90932980-90933520	Zm00001d050484	2.65979	0.489093	3.89e-07	CHG	Leaf
4:92934520-92934920	Zm00001d050490	-3.26335	0.570978	1.23e-07	CHG	Leaf
4:95888100-95888500	Zm00001d031833	2.3413	0.443976	8e-07	CHG	Leaf
4:98955160-98955720	Zm00001d050544	-0.741785	0.131186	1.46e-07	CHG	Leaf
4:98955160-98955720	Zm00001d050550	0.734525	0.138487	6.71e-07	CHG	Leaf
4:125741260-125742760	Zm00001d050837	-1.16795	0.220574	8.51e-07	CHG	Leaf
4:125855800-125856140	Zm00001d047689	2.63571	0.473792	3.41e-07	CHG	Leaf
4:144821320-144821700	Zm00001d048372	-1.71275	0.304809	3.11e-07	CHG	Leaf
4:152961720-152962780	Zm00001d051272	1.00585	0.167638	3.57e-08	CHG	Leaf
4:152961720-152962780	Zm00001d051287	-0.000265003	4.58e-05	9.36e-08	CHG	Leaf
4:152961720-152962780	Zm00001d051305	1.05105	0.163459	5.1e-09	CHG	Leaf
4:152961720-152962780	Zm00001d051309	0.62172	0.107431	9.17e-08	CHG	Leaf
4:152961720-152962780	Zm00001d051310	-0.3743	0.0433471	1.36e-13	CHG	Leaf
4:155253420-155253780	Zm00001d051342	-1.30089	0.177807	4.42e-10	CHG	Leaf
4:161190840-161191160	Zm00001d053011	-2.89518	0.538187	4.93e-07	CHG	Leaf
4:164475880-164476400	Zm00001d051609	-0.000468693	8.68e-05	8.61e-07	CHG	Leaf
4:164475880-164476400	Zm00001d051610	-1.56516	0.271168	1.97e-07	CHG	Leaf
4:167320000-167321200	Zm00001d051709	-0.000432468	7.04e-05	2.27e-08	CHG	Leaf
4:167619920-167620780	Zm00001d051709	-0.000373754	6.44e-05	1.04e-07	CHG	Leaf
4:168462320-168462680	Zm00001d016930	-1.53302	0.274728	3.98e-07	CHG	Leaf
4:168481680-168481940	Zm00001d051709	-0.00038547	7e-05	2.82e-07	CHG	Leaf
4:172100460-172100880	Zm00001d051847	1.26653	0.158368	1.96e-12	CHG	Leaf
4:179295860-179295980	Zm00001d013208	2.75682	0.516422	9.18e-07	CHG	Leaf
4:180314140-180314320	Zm00001d000561	0.00127677	0.000241044	9.5e-07	CHG	Leaf
4:182922780-182923240	Zm00001d052195	-1.89611	0.307505	2.2e-08	CHG	Leaf
4:188964920-188965520	Zm00001d052389	-0.54814	0.100839	3.86e-07	CHG	Leaf
4:197091300-197092420	Zm00001d052680	-1.15636	0.153429	7.89e-11	CHG	Leaf
4:197093520-197094000	Zm00001d052680	-1.00582	0.145319	1.23e-09	CHG	Leaf
4:197108880-197109620	Zm00001d052680	-1.22107	0.211437	1.37e-07	CHG	Leaf
4:203205320-203205620	Zm00001d052878	-0.635146	0.095415	3.52e-09	CHG	Leaf
4:205576460-205576600	Zm00001d038274	1.63982	0.29589	6.05e-07	CHG	Leaf
4:207921120-207921200	Zm00001d052996	-0.870977	0.165747	9.87e-07	CHG	Leaf
[truncated: 487 more rows]

## Sheet: Table S4
Table S4. Associations between DMRs and metabolic traits
DMR	Metabolite	Environment	Putative_metabolite_name	Metabolite_Class	β (Metabolite~DMR)	P (Metabolite~DMR)	Most sig. SNP of DMR	SNP_Chr	SNP_Site	β (DMR~SNP)	P (DMR~SNP)	Context
1:32647340-32647400	n0568	E2			0.349269	2.22e-06						CG
1:34146300-34146460	n0058	E1			0.618922	2.96e-06	chr1.S_33831874	1	34144669	0.765021	4.13905e-28	CG
1:47677520-47678120	n1562	E3	Chrysoeriol C-hexosyl-O-rhamnoside	Flavonoid	0.352848	2.12e-06	chr1.S_47418543	1	47688940	-0.704751	9.0073e-21	CG
1:48425200-48426060	n0146	E3	Naringenin derivative	Flavonoid	0.388942	6.21e-07	chr1.S_47702290	1	47985587	0.368485	1.47877e-09	CG
1:48425200-48426060	n0501	E2			0.255058	3.37e-07	chr1.S_47702290	1	47985587	0.368485	1.47877e-09	CG
1:48425200-48426060	n0511	E2	Apigenin C-hexosyl-C-pentoside	Flavonoid	0.236546	9.25e-09	chr1.S_47702290	1	47985587	0.368485	1.47877e-09	CG
1:48425200-48426060	n0511	E3	Apigenin C-hexosyl-C-pentoside	Flavonoid	0.000216872	5.71e-07	chr1.S_47702290	1	47985587	0.368485	1.47877e-09	CG
1:48425200-48426060	n1109	E3	Apigenin 7-O-glucoside	Flavonoid	0.60548	7.58e-07	chr1.S_47702290	1	47985587	0.368485	1.47877e-09	CG
1:48425200-48426060	n1113	E2	Apigenin 8-C-glucoside	Flavonoid	0.719739	2.88e-06	chr1.S_47702290	1	47985587	0.368485	1.47877e-09	CG
1:48425200-48426060	n1227	E2			0.10746	2.39e-07	chr1.S_47702290	1	47985587	0.368485	1.47877e-09	CG
1:48425200-48426060	n1227	E3			0.12274	9.07e-08	chr1.S_47702290	1	47985587	0.368485	1.47877e-09	CG
1:48425200-48426060	n1240	E2	Chrysoeriol O-rhamnosyl-O-hexoside	Flavonoid	0.0925507	1.36e-07	chr1.S_47702290	1	47985587	0.368485	1.47877e-09	CG
1:48425200-48426060	n1240	E3	Chrysoeriol O-rhamnosyl-O-hexoside	Flavonoid	0.107049	7.88e-07	chr1.S_47702290	1	47985587	0.368485	1.47877e-09	CG
1:48425200-48426060	n1370	E2	Chrysoeriol	Flavonoid	0.182675	6.31e-08	chr1.S_47702290	1	47985587	0.368485	1.47877e-09	CG
1:48425200-48426060	n1371	E3			0.12659	9.68e-07	chr1.S_47702290	1	47985587	0.368485	1.47877e-09	CG
1:48425200-48426060	n1372	E1	Hesperetin	Flavonoid	0.100721	2.76e-06	chr1.S_47702290	1	47985587	0.368485	1.47877e-09	CG
1:48425200-48426060	n1372	E3	Hesperetin	Flavonoid	0.0909149	3.94e-07	chr1.S_47702290	1	47985587	0.368485	1.47877e-09	CG
1:48425200-48426060	n1372-1	E1	Quercetin	Flavonoid	0.227981	1.81e-07	chr1.S_47702290	1	47985587	0.368485	1.47877e-09	CG
1:48425200-48426060	n1372-1	E2	Quercetin	Flavonoid	0.781057	3.13e-07	chr1.S_47702290	1	47985587	0.368485	1.47877e-09	CG
1:48425200-48426060	n1372-1	E3	Quercetin	Flavonoid	0.698385	4.48e-06	chr1.S_47702290	1	47985587	0.368485	1.47877e-09	CG
1:48425200-48426060	n1391	E3	Selgin derivative	Flavonoid	0.525965	1.56e-08	chr1.S_47702290	1	47985587	0.368485	1.47877e-09	CG
1:48425200-48426060	n1554	E2			0.279117	2.65e-06	chr1.S_47702290	1	47985587	0.368485	1.47877e-09	CG
1:48425200-48426060	n1554	E3			0.258701	7.58e-07	chr1.S_47702290	1	47985587	0.368485	1.47877e-09	CG
1:48425200-48426060	n1555	E3	Apigenin di-C-hexoside	Flavonoid	0.427485	1.43e-12	chr1.S_47702290	1	47985587	0.368485	1.47877e-09	CG
1:48425200-48426060	n1562	E3	Chrysoeriol C-hexosyl-O-rhamnoside	Flavonoid	0.500805	2.18e-10	chr1.S_47702290	1	47985587	0.368485	1.47877e-09	CG
1:48425200-48426060	n1569	E2	Chrysoeriol di-C-hexoside	Flavonoid	0.5886	2.26e-11	chr1.S_47702290	1	47985587	0.368485	1.47877e-09	CG
1:48425200-48426060	n1569	E3	Chrysoeriol di-C-hexoside	Flavonoid	0.755144	6.27e-13	chr1.S_47702290	1	47985587	0.368485	1.47877e-09	CG
1:48640160-48640940	n0501	E2			-0.315255	7.27e-07	chr1.S_47131744	1	47399792	0.4181	1.10229e-09	CG
1:48640160-48640940	n0511	E2	Apigenin C-hexosyl-C-pentoside	Flavonoid	-0.256736	1.02e-06	chr1.S_47131744	1	47399792	0.4181	1.10229e-09	CG
1:48640160-48640940	n1555	E3	Apigenin di-C-hexoside	Flavonoid	-0.397864	7.02e-07	chr1.S_47131744	1	47399792	0.4181	1.10229e-09	CG
1:48640160-48640940	n1562	E3	Chrysoeriol C-hexosyl-O-rhamnoside	Flavonoid	-0.489322	2.08e-06	chr1.S_47131744	1	47399792	0.4181	1.10229e-09	CG
1:48640160-48640940	n1569	E3	Chrysoeriol di-C-hexoside	Flavonoid	-0.646906	5.52e-06	chr1.S_47131744	1	47399792	0.4181	1.10229e-09	CG
1:64857100-64857340	n0036	E2	Phenylpyruvic acid	Carboxylic acids	-0.701483	5.6e-06	chr1.S_62890027	1	63710956	-0.612778	3.6501e-08	CG
1:87845540-87845600	n1266	E2			-0.783474	3.18e-06						CG
1:101166720-101166940	n0355	E3			-3.21282	1.77e-06						CG
1:101166720-101166940	n0713	E3			-3.12344	5.21e-06						CG
1:173332080-173332180	n0897	E3	Trigonelline	Alkaloid	-0.894295	1.87e-07						CG
1:216344960-216345480	n0174	E2			-0.173161	6.79e-07	chr1.S_213098719	1	216171843	0.61252	8.45086e-09	CG
1:216344960-216345480	n0174	E3			-1.37317	8.22e-07	chr1.S_213098719	1	216171843	0.61252	8.45086e-09	CG
1:216344960-216345480	n0202	E2			-1.03112	1.26e-06	chr1.S_213098719	1	216171843	0.61252	8.45086e-09	CG
1:216344960-216345480	n0202	E3			-1.56239	5.37e-09	chr1.S_213098719	1	216171843	0.61252	8.45086e-09	CG
1:216344960-216345480	n0203	E2			-0.000366097	4.02e-06	chr1.S_213098719	1	216171843	0.61252	8.45086e-09	CG
1:226853740-226854060	n1325	E2			1.09266	2.14e-06						CG
1:258939580-258939660	n1266	E3			0.000448975	3.18e-06	chr1.S_253315680	1	258891715	0.840118	1.45132e-15	CG
2:17431800-17431960	n1240	E3	Chrysoeriol O-rhamnosyl-O-hexoside	Flavonoid	-0.262126	7.14e-07						CG
3:206398780-206398940	n0503	E2			-0.863616	3.99e-06	chr7.S_126978990	7	130941071	0.719328	1.02776e-09	CG
4:6803320-6803600	n1051	E3			0.255654	5.05e-06						CG
4:226387240-226387400	n0426	E3	LPC(1-acyl 16:1)-2	Lysophosphatide	1.05125	4e-06	chr4.S_222230537	4	226584006	0.630589	5.79405e-14	CG
5:79550960-79551120	mc00522-1	E1			-0.983071	2.79e-06						CG
5:128731060-128731560	n1077	E2	trans-Zeatin O-glucoside		0.561628	2.22e-06	chr5.S_125808650	5	129032425	0.778126	1.56252e-12	CG
5:141858800-141859640	n0180	E2			1.33917	1.41e-06	chr5.S_138517678	5	141871266	0.701951	6.31357e-17	CG
5:141858800-141859640	n0937	E2	Halaminol A		1.37521	1.54e-06	chr5.S_138517678	5	141871266	0.701951	6.31357e-17	CG
5:191140400-191140520	n2044	E1	Diosgenin		0.811166	4.93e-06	chr5.S_186413794	5	191151307	0.466885	1.82208e-09	CG
6:14645240-14645340	n1086	E2			-1.85758	1.09e-06						CG
6:34757360-34757420	n1081	E3	Acetosyringone		0.552778	2.54e-06						CG
6:34757360-34757420	n1082	E3			0.922475	3.09e-06						CG
6:93920100-93920360	n0503	E3			-0.966736	5.27e-06						CG
6:146929100-146929480	n1004	E1			-0.899367	1.32e-06	chr6.S_142656280	6	146740288	-0.759663	1.57964e-13	CG
6:146929100-146929480	n1005	E1			-0.824751	1.42e-06	chr6.S_142656280	6	146740288	-0.759663	1.57964e-13	CG
6:151100440-151100580	n0828	E3			1.2261	3.99e-06						CG
6:151100440-151100580	n1024	E3	2-Amino-9-methyl-4-octadecene-1,3,8-triol		-1.03041	3.41e-07						CG
6:151100440-151100580	n1161	E3			1.77891	3.05e-06						CG
6:156379320-156379400	n0355	E2			-1.01516	2.27e-06						CG
7:133263180-133263420	n0037	E3	2,6-diformyl-4-methylphenol		1.0392	9.37e-07	chr2.S_209829641	2	216688551	-0.490008	3.35449e-08	CG
7:181276180-181276240	n0979	E3	N-Coumaroylagmatine	Phenolamides	-1.00251	5.44e-06						CG
8:11391840-11391920	n0170	E2			1.71964	3.43e-06	chr8.S_10867953	8	11270743	-0.770298	8.10693e-11	CG
8:29416360-29416560	n1008	E2			-3.57783	1.31e-06						CG
8:53103980-53104040	n0794	E3	9-Oxo-12-octadecenoic acid	Fatty Acids	-1.58865	2.39e-06						CG
8:111088260-111088340	n0198	E1			-1.23344	4.18e-06						CG
8:143902120-143902360	n0964	E1	Austricine		-4.0058	2.6e-06						CG
8:165287340-165287440	n1382	E2			0.295889	5.61e-06	chr8.S_160390138	8	165285387	0.513516	3.07386e-10	CG
8:176441720-176442120	n0295	E2			3.20214	2.45e-06						CG
8:176441720-176442120	n1094	E2			3.14906	1.35e-06						CG
9:22057780-22058060	n1138	E3			-1.18845	6.86e-07						CG
9:31087240-31087480	n0568	E1			0.778989	5.5e-06	chr1.S_194802744	1	197179548	-0.623513	7.05521e-17	CG
9:40794420-40794580	n0178	E3			0.799819	2.26e-06						CG
9:84837800-84838580	n0871	E1			1.8042	5.29e-06	chr9.S_82731340	9	86010955	-0.605867	2.58779e-08	CG
9:148911200-148912120	n1050	E3			1.37421	3.66e-06						CG
10:49067560-49067740	n0144	E2	12-Hydroxy-6-epi-albrassitriol		2.1809	4.62e-06						CG
10:101684140-101684620	n1063	E2	Zeanoside B		0.506721	6.92e-08	chr10.S_99750470	10	100237506	0.973415	8.42162e-21	CG
10:108392520-108392660	n0542	E2			-1.31291	3.51e-06	chr10.S_107759934	10	108466073	-0.648831	1.08908e-10	CG
10:108392520-108392660	n0637	E2			-1.5851	3.36e-06	chr10.S_107759934	10	108466073	-0.648831	1.08908e-10	CG
10:108392520-108392660	n0646	E2			-1.5431	9.67e-07	chr10.S_107759934	10	108466073	-0.648831	1.08908e-10	CG
10:108392520-108392660	n0828	E2			-1.30201	1.46e-06	chr10.S_107759934	10	108466073	-0.648831	1.08908e-10	CG
10:108392520-108392660	n1401	E2			-1.5729	2.98e-06	chr10.S_107759934	10	108466073	-0.648831	1.08908e-10	CG
1:47677520-47678120	n1562	E3	Chrysoeriol C-hexosyl-O-rhamnoside	Flavonoid	0.475498	5.09e-07	chr1.S_47387811	1	47656765	-0.683925	2.25589e-16	CHG
1:48425200-48426060	n0146	E3	Naringenin derivative	Flavonoid	0.458595	4.95e-07	chr1.S_39598956	1	39955213	-0.504599	6.32272e-09	CHG
1:48425200-48426060	n0501	E2			0.304457	1.94e-07	chr1.S_39598956	1	39955213	-0.504599	6.32272e-09	CHG
1:48425200-48426060	n0511	E1	Apigenin C-hexosyl-C-pentoside	Flavonoid	0.000253692	4.92e-06	chr1.S_39598956	1	39955213	-0.504599	6.32272e-09	CHG
1:48425200-48426060	n0511	E2	Apigenin C-hexosyl-C-pentoside	Flavonoid	0.281687	4.99e-09	chr1.S_39598956	1	39955213	-0.504599	6.32272e-09	CHG
1:48425200-48426060	n0511	E3	Apigenin C-hexosyl-C-pentoside	Flavonoid	0.000256713	4.32e-07	chr1.S_39598956	1	39955213	-0.504599	6.32272e-09	CHG
1:48425200-48426060	n1109	E3	Apigenin 7-O-glucoside	Flavonoid	0.695876	1.27e-06	chr1.S_39598956	1	39955213	-0.504599	6.32272e-09	CHG
1:48425200-48426060	n1113	E2	Apigenin 8-C-glucoside	Flavonoid	0.879295	1.49e-06	chr1.S_39598956	1	39955213	-0.504599	6.32272e-09	CHG
1:48425200-48426060	n1227	E2			0.1268	1.69e-07	chr1.S_39598956	1	39955213	-0.504599	6.32272e-09	CHG
1:48425200-48426060	n1227	E3			0.146881	5.15e-08	chr1.S_39598956	1	39955213	-0.504599	6.32272e-09	CHG
1:48425200-48426060	n1240	E2	Chrysoeriol O-rhamnosyl-O-hexoside	Flavonoid	0.108879	1.44e-07	chr1.S_39598956	1	39955213	-0.504599	6.32272e-09	CHG
1:48425200-48426060	n1240	E3	Chrysoeriol O-rhamnosyl-O-hexoside	Flavonoid	0.12724	8.01e-07	chr1.S_39598956	1	39955213	-0.504599	6.32272e-09	CHG
1:48425200-48426060	n1370	E2	Chrysoeriol	Flavonoid	0.212061	6.94e-08	chr1.S_39598956	1	39955213	-0.504599	6.32272e-09	CHG
1:48425200-48426060	n1371	E3			0.148329	1.17e-06	chr1.S_39598956	1	39955213	-0.504599	6.32272e-09	CHG
1:48425200-48426060	n1372	E1	Hesperetin	Flavonoid	0.120262	2.07e-06	chr1.S_39598956	1	39955213	-0.504599	6.32272e-09	CHG
1:48425200-48426060	n1372	E3	Hesperetin	Flavonoid	0.104805	5.71e-07	chr1.S_39598956	1	39955213	-0.504599	6.32272e-09	CHG
1:48425200-48426060	n1372-1	E1	Quercetin	Flavonoid	0.275407	1.08e-07	chr1.S_39598956	1	39955213	-0.504599	6.32272e-09	CHG
1:48425200-48426060	n1372-1	E2	Quercetin	Flavonoid	0.901039	4.49e-07	chr1.S_39598956	1	39955213	-0.504599	6.32272e-09	CHG
1:48425200-48426060	n1391	E3	Selgin derivative	Flavonoid	0.612802	1.89e-08	chr1.S_39598956	1	39955213	-0.504599	6.32272e-09	CHG
1:48425200-48426060	n1554	E2			0.3344	1.46e-06	chr1.S_39598956	1	39955213	-0.504599	6.32272e-09	CHG
1:48425200-48426060	n1554	E3			0.302155	7.2e-07	chr1.S_39598956	1	39955213	-0.504599	6.32272e-09	CHG
1:48425200-48426060	n1555	E3	Apigenin di-C-hexoside	Flavonoid	0.497767	2.01e-12	chr1.S_39598956	1	39955213	-0.504599	6.32272e-09	CHG
1:48425200-48426060	n1562	E3	Chrysoeriol C-hexosyl-O-rhamnoside	Flavonoid	0.574117	4.44e-10	chr1.S_39598956	1	39955213	-0.504599	6.32272e-09	CHG
1:48425200-48426060	n1569	E2	Chrysoeriol di-C-hexoside	Flavonoid	0.684557	4.49e-11	chr1.S_39598956	1	39955213	-0.504599	6.32272e-09	CHG
1:48425200-48426060	n1569	E3	Chrysoeriol di-C-hexoside	Flavonoid	0.860284	2.19e-12	chr1.S_39598956	1	39955213	-0.504599	6.32272e-09	CHG
1:48640160-48640940	n0501	E2			-0.291555	1.03e-06	chr1.S_47990736	1	48334591	0.602373	1.1034e-14	CHG
1:48640160-48640940	n0511	E2	Apigenin C-hexosyl-C-pentoside	Flavonoid	-0.237795	1.37e-06	chr1.S_47990736	1	48334591	0.602373	1.1034e-14	CHG
1:48640160-48640940	n1555	E3	Apigenin di-C-hexoside	Flavonoid	-0.372912	5e-07	chr1.S_47990736	1	48334591	0.602373	1.1034e-14	CHG
1:48640160-48640940	n1562	E3	Chrysoeriol C-hexosyl-O-rhamnoside	Flavonoid	-0.468483	8.78e-07	chr1.S_47990736	1	48334591	0.602373	1.1034e-14	CHG
1:48640160-48640940	n1569	E3	Chrysoeriol di-C-hexoside	Flavonoid	-0.613377	3.16e-06	chr1.S_47990736	1	48334591	0.602373	1.1034e-14	CHG
1:101166720-101166940	n0340	E3			-3.53947	3.69e-06						CHG
1:101166720-101166940	n0355	E3			-3.99918	9.36e-08						CHG
1:101166720-101166940	n0713	E3			-3.68868	1.57e-06						CHG
1:101166720-101166940	n1068	E3			-3.80203	8.95e-07						CHG
1:127336900-127337140	n0568	E3			0.858671	3.39e-06						CHG
1:129340000-129340140	n0823	E3	Acetylintermedine	Alkaloid	-0.699026	7.35e-07						CHG
1:136609200-136609380	n0206	E3			0.920081	2.41e-06						CHG
1:174569520-174569600	n1342	E1	Guanosine	Nucleoside	0.913774	4.16e-07						CHG
1:201019440-201019880	mc33566-4	E1			1.92785	4.4e-06						CHG
1:216344960-216345480	n0174	E2			-0.196757	1.29e-06	chr1.S_211520431	1	214573747	0.647079	1.97216e-09	CHG
1:216344960-216345480	n0174	E3			-1.74026	3.27e-08	chr1.S_211520431	1	214573747	0.647079	1.97216e-09	CHG
1:216344960-216345480	n0202	E2			-1.26448	1.71e-07	chr1.S_211520431	1	214573747	0.647079	1.97216e-09	CHG
1:216344960-216345480	n0202	E3			-1.93032	8.79e-11	chr1.S_211520431	1	214573747	0.647079	1.97216e-09	CHG
1:216344960-216345480	n0203	E2			-0.000421584	4.56e-06	chr1.S_211520431	1	214573747	0.647079	1.97216e-09	CHG
1:216344960-216345480	n0203	E3			-1.54544	1.82e-06	chr1.S_211520431	1	214573747	0.647079	1.97216e-09	CHG
2:17431800-17431960	n1240	E3	Chrysoeriol O-rhamnosyl-O-hexoside	Flavonoid	-0.31361	3.49e-07						CHG
2:50991840-50991920	n1377	E3	N-Feruloylagmatine	Phenolamides	1.16958	2.7e-06						CHG
2:170443840-170444160	n1558	E3			-1.84541	2.4e-06						CHG
2:177749520-177749660	n1421	E2			2.80694	2.74e-06						CHG
2:203933320-203933480	n2035	E1			0.940139	1.32e-07						CHG
2:226785960-226786280	n0986	E2			-1.88582	2.27e-06						CHG
3:197465960-197466360	n0534	E2			-0.543875	4.13e-06						CHG
3:213719120-213719380	n1246	E3			-2.13476	6.73e-07	chr3.S_210140468	3	213754884	-0.577406	2.21447e-11	CHG
4:38546480-38546760	n1532	E3			1.76264	9.39e-07	chr4.S_36909648	4	38580099	0.792175	8.27044e-13	CHG
4:176794140-176794780	n2066	E1	Pyridoxate_1	Vitamin	2.04493	3.07e-07						CHG
4:185509920-185510160	n1135	E1			1.15695	1.74e-06						CHG
5:51083380-51083500	n2023	E3			2.81253	2.57e-06						CHG
5:56108540-56108620	n0519	E3			2.3517	7.32e-07						CHG
5:79562220-79562780	n0285	E1			-0.469031	5.11e-06	chr5.S_77261122	5	79558168	0.771345	5.71641e-29	CHG
5:157026220-157026380	n0651	E2			-0.544823	3.79e-06						CHG
5:169918180-169918300	n1043	E2			-1.59388	4.03e-06						CHG
5:175958180-175958260	n0957	E1			-3.87668	1.99e-06						CHG
5:188685060-188685400	n0144	E3	12-Hydroxy-6-epi-albrassitriol		-3.18366	1.11e-06						CHG
5:188685060-188685400	n0833	E3			-3.46559	3.92e-06						CHG
5:188685060-188685400	n1002	E3			-3.19164	1.95e-06						CHG
6:77518180-77518400	n1284	E3			-1.47027	4.06e-06						CHG
6:91849880-91850220	n0547	E3			2.01842	3.39e-06						CHG
6:93646580-93646820	mc29046	E1			-1.56658	4.45e-06						CHG
6:93920100-93920360	n0503	E3			-1.02951	2.72e-06						CHG
6:151100440-151100580	n1024	E3	2-Amino-9-methyl-4-octadecene-1,3,8-triol		-1.13502	1.79e-07						CHG
6:161349120-161349260	n0032	E1			-0.572492	7.35e-07						CHG
6:161349120-161349260	n0847	E1			-1.94505	4.82e-06						CHG
7:32997500-32997600	n0732	E1	Nalidixic acid		-1.68334	6.87e-07						CHG
7:58216000-58216160	n0124	E3	sn-Glycero-3-Phosphocholine	Phosphorylcholine	-2.43806	8.28e-07						CHG
7:68526700-68526980	n0859	E2			-2.72763	4.13e-07						CHG
7:68526700-68526980	n1504	E2			-2.98268	5.37e-07						CHG
7:152326740-152326880	n0824	E1			-2.88795	3.88e-07						CHG
8:96701800-96701900	n1455	E3			-0.000670312	1.91e-06						CHG
9:24755960-24756100	n0036	E2	Phenylpyruvic acid	Carboxylic acids	0.690172	2.98e-07						CHG
9:24755960-24756100	n0058	E2			0.98474	3.73e-06						CHG
9:51887520-51887640	n0508	E1			0.63246	3.62e-06						CHG
9:94816200-94816300	n1193	E2			0.635858	4.41e-06	chr9.S_91390419	9	94800653	0.940313	1.4309e-11	CHG
9:117376000-117376140	n0849	E2			1.02385	1.99e-06						CHG
10:101684140-101684620	n1063	E2	Zeanoside B		0.595138	9.99e-08	chr10.S_99750470	10	100237506	0.976272	5.19695e-19	CHG
10:128602600-128602760	n1377	E2	N-Feruloylagmatine	Phenolamides	1.70201	2.25e-06	chr10.S_127423475	10	128453478	0.535434	2.90663e-09	CHG
1:50720-50780	n0415	E2			-1.01372	9.1e-06						CHH
1:21011860-21012000	n1579	E2			1.00143	8.85e-07						CHH
1:48425900-48426040	n0511	E2	Apigenin C-hexosyl-C-pentoside	Flavonoid	0.433427	3.27e-06	chr1.S_47699595	1	47982892	0.346504	2.50416e-09	CHH
1:48425900-48426040	n1227	E2			0.21139	8.49e-06	chr1.S_47699595	1	47982892	0.346504	2.50416e-09	CHH
1:48425900-48426040	n1240	E2	Chrysoeriol O-rhamnosyl-O-hexoside	Flavonoid	0.177175	5.98e-06	chr1.S_47699595	1	47982892	0.346504	2.50416e-09	CHH
1:48425900-48426040	n1240	E3	Chrysoeriol O-rhamnosyl-O-hexoside	Flavonoid	0.217173	4.85e-06	chr1.S_47699595	1	47982892	0.346504	2.50416e-09	CHH
1:48425900-48426040	n1370	E2	Chrysoeriol	Flavonoid	0.356474	2.57e-06	chr1.S_47699595	1	47982892	0.346504	2.50416e-09	CHH
1:48425900-48426040	n1371	E3			0.276514	1.71e-06	chr1.S_47699595	1	47982892	0.346504	2.50416e-09	CHH
1:48425900-48426040	n1372-1	E1	Quercetin	Flavonoid	0.468636	2.74e-06	chr1.S_47699595	1	47982892	0.346504	2.50416e-09	CHH
1:48425900-48426040	n1372-1	E2	Quercetin	Flavonoid	1.55555	3.83e-06	chr1.S_47699595	1	47982892	0.346504	2.50416e-09	CHH
1:48425900-48426040	n1372-1	E3	Quercetin	Flavonoid	1.51561	8.65e-06	chr1.S_47699595	1	47982892	0.346504	2.50416e-09	CHH
1:48425900-48426040	n1391	E3	Selgin derivative	Flavonoid	1.03614	3.48e-07	chr1.S_47699595	1	47982892	0.346504	2.50416e-09	CHH
1:48425900-48426040	n1555	E3	Apigenin di-C-hexoside	Flavonoid	0.850838	1.74e-10	chr1.S_47699595	1	47982892	0.346504	2.50416e-09	CHH
1:48425900-48426040	n1562	E3	Chrysoeriol C-hexosyl-O-rhamnoside	Flavonoid	1.01914	3.41e-09	chr1.S_47699595	1	47982892	0.346504	2.50416e-09	CHH
1:48425900-48426040	n1569	E2	Chrysoeriol di-C-hexoside	Flavonoid	1.23765	9.11e-11	chr1.S_47699595	1	47982892	0.346504	2.50416e-09	CHH
1:48425900-48426040	n1569	E3	Chrysoeriol di-C-hexoside	Flavonoid	1.53135	7.69e-11	chr1.S_47699595	1	47982892	0.346504	2.50416e-09	CHH
1:260085120-260085360	n0347	E1			2.66741	9.56e-08	chr1.S_255577446	1	260078378	-0.56568	1.10606e-13	CHH
1:262345480-262345760	n0513	E2	Viscumamide		-2.96761	9.37e-06						CHH
1:266898400-266898500	n0416	E1			-0.00142508	9.46e-06						CHH
1:271186700-271186960	mc03825	E1			-3.03958	7.92e-06						CHH
1:274189320-274189400	n0036	E3	Phenylpyruvic acid	Carboxylic acids	-4.50989	5.06e-06						CHH
1:276433400-276433700	n0222	E2			-4.19146	1.77e-07						CHH
2:74809920-74810100	n0671	E1	Tryptamine	Tryptophan metabolite	-1.48673	5.32e-06						CHH
2:96718260-96718380	n0851	E3			-3.87218	9.83e-07						CHH
2:139448300-139448360	n0691	E1	Scopoletin		-1.40133	8.51e-06						CHH
2:178957360-178957500	n1034	E2			4.90018	1.6e-06						CHH
2:186194080-186194280	n0006	E1	L-Threonine	Amino acid	-1.86524	1.3e-06						CHH
2:206170900-206170980	n0170	E2			-3.77258	8.48e-06	chr2.S_199668449	2	206178039	0.871083	3.73161e-08	CHH
3:66924040-66924120	n0476	E2			2.90534	2.19e-06						CHH
3:71586320-71586380	n0774	E2			-1.01277	6.1e-06						CHH
3:77183660-77183860	n0996	E3			2.99061	2.98e-06	chr3.S_68057558	3	68295562	-0.41114	3.27765e-10	CHH
3:183582040-183582100	n0381-1	E1	Diferuloylputrescine	Phenolamides	0.491631	1.83e-06						CHH
3:183582040-183582100	n0381-1	E3	Diferuloylputrescine	Phenolamides	0.36468	5.58e-06						CHH
3:196247120-196247200	n0185	E2			-1.2909	1.19e-06						CHH
3:210609260-210609380	n0973	E2	Apigenin	Flavonoid	3.21213	7.94e-06						CHH
4:85354800-85354860	n0173	E1	Linoleic?acid	Fatty Acids	4.71848	9.77e-06						CHH
4:104901580-104901740	n1240	E2	Chrysoeriol O-rhamnosyl-O-hexoside	Flavonoid	0.313563	3.42e-07						CHH
4:113447160-113447320	n0749	E3			-0.556211	6.86e-06						CHH
4:136762220-136762320	n0104	E1			-6.93528	8.97e-07						CHH
4:166716840-166717100	n0790	E3			2.25155	1.98e-06						CHH
5:52159280-52159460	n1101	E2			-4.03856	3.38e-06						CHH
5:53956040-53956200	n1503	E2			-1.72712	1.87e-07						CHH
5:56453560-56453680	n0503	E1			-3.28893	6.85e-06						CHH
5:70619340-70619440	mc37275	E1			1.58463	2.46e-06						CHH
5:110421920-110422060	n0230	E2	Feruloyltryptamine	Tryptophan metabolite	-1.24287	6.01e-06						CHH
5:122652240-122652500	n0415	E1			-1.90232	7.99e-06						CHH
5:122652240-122652500	n0415	E2			-1.92971	4.59e-06						CHH
5:138118840-138118960	n1003	E3	N(2),N(2)-Dimethylguanosine		-1.91728	6.49e-06						CHH
5:141860700-141860860	mc00659	E1			-1.87961	1.3e-06						CHH
5:142158820-142158900	mc01795-1	E1	L-Tyrosine	Amino acid	-4.72924	6.51e-07						CHH
6:49904900-49904980	n0516	E3			1.277	6.43e-06	chr6.S_47937990	6	49645911	0.594457	9.02997e-15	CHH
6:55980820-55981180	n1297	E1			7.42009	8.01e-06						CHH
6:70776880-70776960	n0965	E3			3.27702	4.6e-06						CHH
6:108069720-108069880	n0092	E3			7.22576	4.36e-06						CHH
6:158902980-158903040	n1486	E2			-1.94863	3.69e-06						CHH
7:49660420-49660480	n1476	E2			-4.02392	2.11e-06						CHH
7:84599260-84599340	n1031	E3			-1.2093	4.24e-06						CHH
7:99307920-99308040	n0549	E2			1.41612	8.7e-06						CHH
8:23323840-23324000	n0298	E2			-0.246102	8.99e-06						CHH
8:81029240-81029480	n0195	E3			6.93314	3.26e-06						CHH
8:81029240-81029480	n0513	E3	Viscumamide		8.72304	7.33e-06						CHH
8:98627820-98627920	n1141	E2			-2.69417	3.81e-06						CHH
8:171853760-171853900	n1145	E3			-1.90686	6.42e-06						CHH
8:171863400-171863480	n0111	E3			1.94419	7.45e-06						CHH
8:171863400-171863480	n1317	E3			2.12111	5.68e-06						CHH
9:56659860-56660100	n0508	E2			-2.51735	1.45e-06						CHH
9:79438040-79438260	mc44386	E1			6.82402	3.96e-06						CHH
9:89327780-89327860	n1507	E2			-2.3234	8.24e-06	chr9.S_86281396	9	89613626	-0.529822	2.66342e-11	CHH
9:131374820-131374920	n0136	E2			-2.91292	4.57e-06	chr9.S_129050589	9	131296036	-0.426913	4.44745e-08	CHH
9:148911980-148912160	n1354	E2	3-Oxo-2-(2-entenyl)cyclopentaneoctanoic acid		-6.98559	7.45e-06						CHH
9:156640980-156641240	n1373	E3			-6.48586	7.07e-06						CHH
9:157958420-157958760	n0381-1	E3	Diferuloylputrescine	Phenolamides	0.666874	2.17e-07						CHH
10:4337820-4337920	n0098	E1	D-Pantothenic acid	Vitamin	1.64749	9.12e-06						CHH
10:15729980-15730260	n0721	E1			-2.9978	3.78e-06						CHH
10:69438640-69438720	n0502	E3			0.352615	4.71e-06						CHH
10:95700840-95700920	n1130	E2			3.81393	5.78e-06						CHH
10:112800760-112800920	n1486	E3			-4.55698	6.23e-07						CHH
10:126770000-126770080	n0967	E1	Thiamin	Vitamin	-2.93477	6.21e-06						CHH
10:146470200-146470300	n0225	E2			4.61594	6.81e-07						CHH
10:149360700-149360840	n0152	E3			2.02973	7.29e-06						CHH
